# Supplementary material for: Cross-Sectional Survey of Clinical Trials of Stem Cell Therapy for Heart Disease Registered at ClinicalTrials.gov
Source: Front Cardiovasc Med. 2021 Jul 8;8:630231. doi: 10.3389/fcvm.2021.630231 (PMC8295466; doi:10.3389/fcvm.2021.630231)
Supplement: Supplementary file 1 [file Data_Sheet_1.ZIP]

Archive with 7 entries (6 files):
- 630231/
- 630231/stem cell and heart disease assignment.docx
- 630231/stem cell and heart disease-analyze-2.xlsx
- 630231/stem cell and heart disease-analyze.xlsx
- 630231/stem cell and heart diseases-original data-final version.xlsx
- 630231/stem cell and heart diseases-original data-supplement.xlsx
- 630231/stem cell and heart diseases-original data.xlsx
