# Supplementary material for: Cross-Sectional Survey of Clinical Trials of Stem Cell Therapy for Heart Disease Registered at ClinicalTrials.gov
Source: Front Cardiovasc Med. 2021 Jul 8;8:630231. doi: 10.3389/fcvm.2021.630231 (PMC8295466; doi:10.3389/fcvm.2021.630231)
Supplement: Supplementary file 1 [file Data_Sheet_1.ZIP › 630231/stem cell and heart disease-analyze-2.xlsx]

## Sheet: Sheet1
Conditions
publication			frequency	percentage	effective percentage	cumulative percentage
YES	efficacy	Heart Failure	20	18.5185	18.5185	18.5185
		Coronary Artery Disease	68	62.963	62.963	81.4815
		Cardiomyopathy	15	13.8889	13.8889	95.3704
		CHD	5	4.62963	4.62963	100
		total	108	100	100
No	efficacy	Heart Failure	37	22.0238	22.0238	22.0238
		Coronary Artery Disease	90	53.5714	53.5714	75.5952
		Cardiomyopathy	21	12.5	12.5	88.0952
		CHD	9	5.35714	5.35714	93.4524
		Rhythmic disease	5	2.97619	2.97619	96.4286
		Valvular disease	1	0.595238	0.595238	97.0238
		others	5	2.97619	2.97619	100
		total	168	100	100
efficacy
publication			frequency	percentage	effective percentage	cumulative percentage
YES	efficacy	yes	73	67.5926	73	73
		No	18	16.6667	18	91
		not assessment	9	8.33333	9	100
		total	100	92.5926	100
	missing	system	8	7.40741
	total		108	100
No	missing	system	168	100
safety
publication			frequency	percentage	effective percentage	cumulative percentage
YES	efficacy	Yes	55	50.9259	55	55
		not assessment	45	41.6667	45	100
		total	100	92.5926	100
	missing	system	8	7.40741
	total		108	100
No	missing	system	168	100
sample-2
publication			frequency	percentage	effective percentage	cumulative percentage
YES	efficacy	＜50	37	34.2593	38.1443	38.1443
		50-100	30	27.7778	30.9278	69.0722
		100-500	28	25.9259	28.866	97.9381
		＞500	2	1.85185	2.06186	100
		total	97	89.8148	100
	missing	system	11	10.1852
	total		108	100
No	missing	system	168	100
CROSSTABS
/TABLES=Conditions BY efficacy1No2not assessment3不适用4 安全安全1，不安全2，not assessment3，不适用4） 纳入患者数量分层
/FORMAT=AVALUE TABLES
/CELLS=COUNT ROW
/COUNT ROUND CELL.
个案处理摘要
publication		个案
		efficacy		missing		total
		N	percentage	N	percentage	N	percentage
YES	Conditions * efficacy1No2not assessment3不适用4	100	0.925926	8	0.0740741	108	1
	Conditions * 安全(安全1，不安全2，not assessment3，不适用4）	100	0.925926	8	0.0740741	108	1
	Conditions * 纳入患者数量分层	97	0.898148	11	0.101852	108	1
Conditions * efficacy
publication				efficacy1No2not assessment3			total
				efficacy	No	not assessment
Conditions	Heart Failure	YES	frenquency	10	5	3	18
			percentage	0.555556	0.277778	0.166667	1
	Coronary Artery Disease	YES	frenquency	45	11	6	62
			percentage	0.725806	0.177419	0.0967742	1
	Cardiomyopathy	YES	frenquency	13	2	0	15
			percentage	0.866667	0.133333	0	1
	CHD	YES	frenquency	5	0	0	5
			percentage	1	0	0	1
total		YES	frenquency	73	18	9	100
			percentage	0.73	0.18	0.09	1
Conditions * safety
publication				safety		total
				Yes	not assessment
Conditions	Heart Failure	YES	frenquency	9	9	18
			percentage	0.5	0.5	1
	Coronary Artery Disease	YES	frenquency	40	22	62
			percentage	0.645161	0.354839	1
	Cardiomyopathy	YES	frenquency	3	12	15
			percentage	0.2	0.8	1
	CHD	YES	frenquency	3	2	5
			percentage	0.6	0.4	1
total		YES	frenquency	55	45	100
			percentage	0.55	0.45	1
Conditions * sample-2
publication				sample-2				total
				＜50	50-100	100-500	＞500
Conditions	Heart Failure	YES	frenquency	7	5	4	1	17
			percentage	0.411765	0.294118	0.235294	0.0588235	1
	Coronary Artery Disease	YES	frenquency	21	20	18	1	60
			percentage	0.35	0.333333	0.3	0.0166667	1
	Cardiomyopathy	YES	frenquency	6	5	4	0	15
			percentage	0.4	0.333333	0.266667	0	1
	CHD	YES	frenquency	3	0	2	0	5
			percentage	0.6	0	0.4	0	1
total		YES	frenquency	37	30	28	2	97
			percentage	0.381443	0.309278	0.28866	0.0206186	1
