# Supplementary material for: Cross-Sectional Survey of Clinical Trials of Stem Cell Therapy for Heart Disease Registered at ClinicalTrials.gov
Source: Front Cardiovasc Med. 2021 Jul 8;8:630231. doi: 10.3389/fcvm.2021.630231 (PMC8295466; doi:10.3389/fcvm.2021.630231)
Supplement: Supplementary file 1 [file Data_Sheet_1.ZIP › 630231/stem cell and heart disease-analyze.xlsx]

## Sheet: Sheet1
Start Year
		frequency	percentage	effective percentage	cumulative percentage
effective	2001	1	0.414938	0.414938	0.414938
	2002	2	0.829876	0.829876	1.24481
	2003	4	1.65975	1.65975	2.90456
	2004	11	4.56432	4.56432	7.46888
	2005	18	7.46888	7.46888	14.9378
	2006	15	6.22407	6.22407	21.1618
	2007	20	8.29876	8.29876	29.4606
	2008	19	7.88382	7.88382	37.3444
	2009	12	4.97925	4.97925	42.3237
	2010	16	6.639	6.639	48.9627
	2011	17	7.05394	7.05394	56.0166
	2012	14	5.80913	5.80913	61.8257
	2013	18	7.46888	7.46888	69.2946
	2014	12	4.97925	4.97925	74.2739
	2015	12	4.97925	4.97925	79.2531
	2016	10	4.14938	4.14938	83.4025
	2017	8	3.3195	3.3195	86.722
	2018	8	3.3195	3.3195	90.0415
	2019	11	4.56432	4.56432	94.6058
	2020	12	4.97925	4.97925	99.5851
	2025	1	0.414938	0.414938	100
	total	241	100	100
FREQUENCIES VARIABLES=Locations
/ORDER=ANALYSIS.
统计
Locations
个案数	effective	240
	missing	1
Locations
		frequency	percentage	effective percentage	cumulative percentage
effective	United States	67	27.8008	27.9167	27.9167
	Denmark	12	4.97925	5	32.9167
	Japan	8	3.3195	3.33333	36.25
	Italy	6	2.48963	2.5	38.75
	China	20	8.29876	8.33333	47.0833
	Greece	2	0.829876	0.833333	47.9167
	Mexico	4	1.65975	1.66667	49.5833
	Germany	13	5.39419	5.41667	55
	India	4	1.65975	1.66667	56.6667
	France	12	4.97925	5	61.6667
	Slovenia	5	2.07469	2.08333	63.75
	Brazil	8	3.3195	3.33333	67.0833
	United Kingdom	5	2.07469	2.08333	69.1667
	Australia	1	0.414938	0.416667	69.5833
	Singapore	1	0.414938	0.416667	70
	Iran	6	2.48963	2.5	72.5
	Belgium	3	1.24481	1.25	73.75
	Canada	5	2.07469	2.08333	75.8333
	Spain	10	4.14938	4.16667	80
	Korea	5	2.07469	2.08333	82.0833
	Russian	4	1.65975	1.66667	83.75
	Poland	3	1.24481	1.25	85
	Israel	4	1.65975	1.66667	86.6667
	Indonesia	2	0.829876	0.833333	87.5
	Ukraine	1	0.414938	0.416667	87.9167
	Austria	2	0.829876	0.833333	88.75
	Finland	2	0.829876	0.833333	89.5833
	Colombia	1	0.414938	0.416667	90
	Kazakhstan	2	0.829876	0.833333	90.8333
	Malaysia	1	0.414938	0.416667	91.25
	Chile	1	0.414938	0.416667	91.6667
	Norway	1	0.414938	0.416667	92.0833
	Switzerland	1	0.414938	0.416667	92.5
	Turkey	1	0.414938	0.416667	92.9167
	Unknown	17	7.05394	7.08333	100
	total	240	99.5851	100
missing	system	1	0.414938
total		241	100
FREQUENCIES VARIABLES=Status StudyResults
/ORDER=ANALYSIS.
frequency表
Status
		frequency	percentage	effective percentage	cumulative percentage
effective	Active, not recruiting	27	11.2033	11.2033	11.2033
	Recruiting	26	10.7884	10.7884	21.9917
	Suspended	3	1.24481	1.24481	23.2365
	Terminated	27	11.2033	11.2033	34.4398
	Completed	101	41.9087	41.9087	76.3485
	Unknown status	47	19.5021	19.5021	95.8506
	Withdrawn	10	4.14938	4.14938	100
	total	241	100	100
Study Results
		frequency	percentage	effective percentage	cumulative percentage
effective	has results	21	8.71369	8.71369	8.71369
	No Results Available	220	91.2863	91.2863	100
	total	241	100	100
CROSSTABS
/TABLES=Status BY StudyResults
/FORMAT=AVALUE TABLES
/CELLS=COUNT ROW
/COUNT ROUND CELL.
个案处理摘要
	个案
	effective		missing		total
	N	percentage	N	percentage	N	percentage
Status * Study Results	241	1	0	0	241	1
Status * Study Results
			Study Results		total
			has results	No Results Available
Status	Active, not recruiting	frequency	1	26	27
		percentage	0.037037	0.962963	1
	Recruiting	frequency	0	26	26
		percentage	0	1	1
	Suspended	frequency	0	3	3
		percentage	0	1	1
	Terminated	frequency	3	24	27
		percentage	0.111111	0.888889	1
	Completed	frequency	17	84	101
		percentage	0.168317	0.831683	1
	Unknown status	frequency	0	47	47
		percentage	0	1	1
	Withdrawn	frequency	0	10	10
		percentage	0	1	1
total		frequency	21	220	241
		percentage	0.0871369	0.912863	1
Funded Bys
		frequency	percentage	effective percentage	cumulative percentage
effective	US fed	1	0.414938	0.414938	0.414938
	Us fed and others	2	0.829876	0.829876	1.24481
	NIH	3	1.24481	1.24481	2.48963
	NIH and other	11	4.56432	4.56432	7.05394
	NIH and Industry	1	0.414938	0.414938	7.46888
	Industry	34	14.1079	14.1079	21.5768
	Industry|Other	24	9.95851	9.95851	31.5353
	Industry|NIH|Other	6	2.48963	2.48963	34.0249
	other	159	65.9751	65.9751	100
	total	241	100	100
FREQUENCIES VARIABLES=Phases
/ORDER=ANALYSIS.
Phases
		frequency	percentage	effective percentage	cumulative percentage
effective	Phase1	52	21.5768	21.5768	21.5768
	Phase2	64	26.556	26.556	48.1328
	Phase3	18	7.46888	7.46888	55.6017
	Phase4	7	2.90456	2.90456	58.5062
	Phase 1|Phase 2	49	20.332	20.332	78.8382
	Phase 2|Phase 3	15	6.22407	6.22407	85.0622
	Not Applicable or unknown	36	14.9378	14.9378	100
	total	241	100	100
CROSSTABS
/TABLES=StudyType BY StudyDesignsallocation StudyDesignsInterventionModelObservationalModel
StudyDesignsmask StudyDesignsPrimaryPurpose
/FORMAT=AVALUE TABLES
/CELLS=COUNT ROW
/COUNT ROUND CELL.
个案处理摘要
	个案
	effective		missing		total
	N	percentage	N	percentage	N	percentage
Study Type * Study Designs/allocation	241	1	0	0	241	1
Study Type * Study Designs/Intervention Model/Observational Model	241	1	0	0	241	1
Study Type * Study Designs/mask	241	1	0	0	241	1
Study Type * Study Designs/Primary Purpose	241	1	0	0	241	1
Study Type * Study Designs/allocation
			Study Designs/allocation			total
			Randomized	Other	Not Applicable
Study Type	Interventional	frequency	164	61	1	226
		percentage	0.725664	0.269912	0.00442478	1
	Observational	frequency	0	3	12	15
		percentage	0	0.2	0.8	1
total		frequency	164	64	13	241
		percentage	0.680498	0.26556	0.0539419	1
Study Type * Study Designs/Intervention Model/Observational Model
			Study Designs/Intervention Model/Observational Model									total
			Parallel Assignment	Single Group Assignment	Crossover Assignment	Factorial Assignment	Sequential Assignment	Case-Control	Cohort	other	Not Applicable or unknown
Study Type	Interventional	frequency	147	60	9	4	2	0	0	0	4	226
		percentage	0.650442	0.265487	0.039823	0.0176991	0.00884956	0	0	0	0.0176991	1
	Observational	frequency	0	0	0	0	0	1	6	6	2	15
		percentage	0	0	0	0	0	0.0666667	0.4	0.4	0.133333	1
total		frequency	147	60	9	4	2	1	6	6	6	241
		percentage	0.609959	0.248963	0.0373444	0.0165975	0.00829876	0.00414938	0.0248963	0.0248963	0.0248963	1
Study Type * Study Designs/mask
			Study Designs/mask						total
			Single	Double	Triple	Quadruple	None	Not Applicable or unknown
Study Type	Interventional	frequency	35	32	20	40	98	1	226
		percentage	0.154867	0.141593	0.0884956	0.176991	0.433628	0.00442478	1
	Observational	frequency	0	0	0	0	0	15	15
		percentage	0	0	0	0	0	1	1
total		frequency	35	32	20	40	98	16	241
		percentage	0.145228	0.13278	0.0829876	0.165975	0.406639	0.06639	1
Study Type * Study Designs/Primary Purpose
			Study Designs/Primary Purpose						total
			Treatment	Diagnostic	Basic Science	Prevention	Health Services Research	Not Applicable or unknown
Study Type	Interventional	frequency	211	2	4	1	1	7	226
		percentage	0.933628	0.00884956	0.0176991	0.00442478	0.00442478	0.0309735	1
	Observational	frequency	0	0	0	0	0	15	15
		percentage	0	0	0	0	0	1	1
total		frequency	211	2	4	1	1	22	241
		percentage	0.875519	0.00829876	0.0165975	0.00414938	0.00414938	0.0912863	1
FREQUENCIES VARIABLES=Conditions Gender Age
/ORDER=ANALYSIS.
Conditions
		frequency	percentage	effective percentage	cumulative percentage
effective	Heart Failure	50	20.7469	20.7469	20.7469
	Coronary Artery Disease	139	57.6763	57.6763	78.4232
	Cardiomyopathy	30	12.4481	12.4481	90.8714
	CHD	11	4.56432	4.56432	95.4357
	Rhythmic disease	5	2.07469	2.07469	97.5104
	Valvular disease	1	0.414938	0.414938	97.9253
	others	5	2.07469	2.07469	100
	total	241	100	100
Gender
		frequency	percentage	effective percentage	cumulative percentage
effective	all	237	98.3402	98.3402	98.3402
	male	3	1.24481	1.24481	99.5851
	unknown	1	0.414938	0.414938	100
	total	241	100	100
Age
		frequency	percentage	effective percentage	cumulative percentage
effective	Child	14	5.80913	5.80913	5.80913
	Adult	3	1.24481	1.24481	7.05394
	Child, adult	1	0.414938	0.414938	7.46888
	Adult, old adult	214	88.7967	88.7967	96.2656
	All	9	3.73444	3.73444	100
	total	241	100	100
统计
sample
		frequency	percentage	effective percentage	cumulative percentage
effective	0-50	141	58.5062	59.2437	59.2437
	51-100	51	21.1618	21.4286	80.6723
	101-150	19	7.88382	7.98319	88.6555
	151-200	13	5.39419	5.46218	94.1176
	200-	14	5.80913	5.88235	100
	total	238	98.7552	100
missing	system	3	1.24481
total		241	100
month
		frequency	percentage	effective percentage	cumulative percentage
effective	0-12	10	4.14938	4.14938	4.14938
	13-24	37	15.3527	15.3527	19.5021
	25-36	37	15.3527	15.3527	34.8548
	37-48	45	18.6722	18.6722	53.527
	49-60	42	17.4274	17.4274	70.9544
	61-72	16	6.639	6.639	77.5934
	73-84	20	8.29876	8.29876	85.8921
	85-96	12	4.97925	4.97925	90.8714
	97-108	3	1.24481	1.24481	92.1162
	121-	19	7.88382	7.88382	100
	total	241	100	100
