# Supplementary material for: Cross-Sectional Survey of Clinical Trials of Stem Cell Therapy for Heart Disease Registered at ClinicalTrials.gov
Source: Front Cardiovasc Med. 2021 Jul 8;8:630231. doi: 10.3389/fcvm.2021.630231 (PMC8295466; doi:10.3389/fcvm.2021.630231)
Supplement: Supplementary file 1 [file Data_Sheet_1.ZIP › 630231/stem cell and heart diseases-original data-final version.xlsx]

## Sheet: 临床试验注册，干细胞与心脏
NCTNumber	Title	Acronym	Status	StudyResults	Withdrawn	Conditions	placebo	Interventions	OutcomeMeasures	SponsorCollaborators	Gender	child	adult	oldadult	Age	Age_A	Phases	Enrollment	FundedBys	StudyType	StudyDesignsallocation	StudyDesignsInterventionModelObservationalModel	StudyDesignsmask	StudyDesignsPrimaryPurpose	StudyDesigns	OtherIDs	StartYear	StartYear_A	StartDate	PrimaryCompletionDate	CompletionDate	durationmonth	FirstPosted	ResultsFirstPosted	LastUpdatePosted	Locations	URL	month	纳入人数	qod
NCT01758406	Transplantation of Autologous Cardiac Stem Cells in Ischemic Heart Failure		6	2	0	1	1.	Biological: Intracoronary injection|Biological: Intracoronary injection of Placebo	death|arrhythmia|hospitalization|Ejectin fraction changes|Pro BNP changes|NYHA functional class|6MW test	Royan Institute	1	1	1	1	6	14 Years to 75 Years 聽 (Child, Adult, Older Adult)	2	50	9	1	1	1	2	1	Allocation: Randomized|Intervention Model: Parallel Assignment|Masking: Double (Participant, Investigator)|Primary Purpose: Treatment	Royan-Heart-003	2013	2013-12-01	2013-12-01	2017-11-01	2017-12-01	49	2013-01-01	#NULL!	2015-12-04	16	https://ClinicalTrials.gov/show/NCT01758406	5	1	1758406
NCT00800657	Stem Cells and Resynchronization Cardiac	RCT and SCT	6	2	0	1	Procedure: Pacing and Stem Cells Implantations.|Procedure: Pacing and Stem Cells Implantation	Procedure: Pacing and Stem Cells Implantations.|Procedure: Pacing and Stem Cells Implantation	Ejection Fraction(EF)-(Eco- Sympson):It is the comparison of these measurements between late pre and post operative. NYHA: Comparison of these measurements between late pre and post operative.|Ejection Fraction (Echo/Sympson) and functional class(NYHA).	Instituto de Molestias Cardiovasculares|Medtronic	1	2	1	1	5	18 Years to 75 Years 聽 (Adult, Older Adult)	1	30	7	1	2	2	1	1	Allocation: N/A|Intervention Model: Single Group Assignment|Masking: Single (Investigator)|Primary Purpose: Treatment	HFRCTC1	2008	2008-11-01	2008-11-01	2011-12-01	2011-12-01	38	2008-12-02	#NULL!	2011-06-23	12	https://ClinicalTrials.gov/show/NCT00800657	4	1	800657
NCT02107118	Stem Cells for the Improvement of Erectile and Cardiac Function in Aging Men		7	2	1	7	1.	Biological: ARM 1: AdMSC: adipose stem cells|Other: ARM 2: Placebo	Improvements in IIEF scores of greater than 2|Improvements in RHI (reactive hyperemic index) scores of greater than 0.3	Baylor College of Medicine	2	2	1	1	5	40 Years and older 聽 (Adult, Older Adult)	1	0	9	1	1	3	1	1	Allocation: Randomized|Intervention Model: Crossover Assignment|Masking: Single (Participant)|Primary Purpose: Treatment	H-34570 No.11-13-40-07	2015	2015-05-01	2015-05-01	2020-03-01	2022-02-01	82	2014-04-08	#NULL!	2015-05-25	1	https://ClinicalTrials.gov/show/NCT02107118	7	1	2107118
NCT02673164	Stem Cell Therapy in IschEmic Non-treatable Cardiac Disease	SCIENCE	1	2	0	1	Biological: CSCC_ASC	Biological: CSCC_ASC	left ventricle end-systolic volume (LVESV)|Safety - Serious adverse events	JKastrup|European Union|Rigshospitalet, Denmark	1	2	1	1	5	30 Years to 80 Years 聽 (Adult, Older Adult)	2	133	9	1	1	1	4	1	Allocation: Randomized|Intervention Model: Parallel Assignment|Masking: Quadruple (Participant, Care Provider, Investigator, Outcomes Assessor)|Primary Purpose: Treatment	SCIENCE	2017	2017-01-01	2017-01-01	2020-07-01	2020-12-01	48	2016-02-03	#NULL!	2020-04-22	2	https://ClinicalTrials.gov/show/NCT02673164	4	3	2673164
NCT03180450	The Study of Heart Failure With Human Umbilical Cord Mesenchymal Stem Cells (hUC-MSC)		6	2	0	1	2.	Biological: Allogeneic umbilical cord mesenchymal stem cells (SCLnow 19#)|Drug: conventional treatment	Heart color ultrasound evaluation|Single therapy effectiveness evaluation	Sclnow Biotechnology Co., Ltd.	1	2	1	1	5	18 Years to 75 Years 聽 (Adult, Older Adult)	5	60	6	1	1	1	5	1	Allocation: Randomized|Intervention Model: Parallel Assignment|Masking: None (Open Label)|Primary Purpose: Treatment	SCLnow-IMIMH-04	2017	2017-07-01	2017-07-01	2018-07-01	2019-01-01	18	2017-06-08	#NULL!	2017-06-09	5	https://ClinicalTrials.gov/show/NCT03180450	2	2	3180450
NCT02871466	Stem Cells Therapy in Advanced Heart Failure		2	2	0	1	Drug: stem cells infusion	Drug: stem cells infusion	NYHA class improvement|reduction in hospitalization rate|reduction in angor symptoms	University of Campania "Luigi Vanvitelli"	1	2	1	1	5	18 Years to 75 Years 聽 (Adult, Older Adult)	4	30	9	1	2	2	5	2	Allocation: N/A|Intervention Model: Single Group Assignment|Masking: None (Open Label)|Primary Purpose: Diagnostic	8.	2010	2010-01-01	2010-01-01	2022-01-01	2022-07-01	152	2016-08-18	#NULL!	2020-08-13	4	https://ClinicalTrials.gov/show/NCT02871466	11	1	2871466
NCT00474461	Cardiac Stem Cell Infusion in Patients With Ischemic CardiOmyopathy (SCIPIO)	SCIPIO	5	2	0	2	Biological: Treatment group	Biological: Treatment group	Monitoring adverse outcomes, death, sustained/symptomatic ventricular tachycardia, infection, bleeding, MI, stroke, peripheral embolism in the hospital after drug administration, in the first month after injection, and serially afterwards.	University of Louisville|Brigham and Women's Hospital|Jewish Hospital and St. Mary's Healthcare	1	2	1	1	5	18 Years to 75 Years 聽 (Adult, Older Adult)	1	33	9	1	1	1	5	1	Allocation: Randomized|Intervention Model: Parallel Assignment|Masking: None (Open Label)|Primary Purpose: Treatment	IOIC070833	2009	2009-02-01	2009-02-01	2013-08-01	2013-09-01	56	2007-05-17	#NULL!	2017-04-11	1	https://ClinicalTrials.gov/show/NCT00474461	5	1	474461
NCT01759212	Left Ventricular Assist Device Combined With Allogeneic Mesenchymal Stem Cells Implantation in Patients With End-stage Heart Failure.		1	2	0	1	Biological: Allogeneic stem cells implantation	Biological: Allogeneic stem cells implantation	Improvement in myocardial perfusion/viability|Morbidity|Change in left ventricular function	AHEPA University Hospital	1	2	1	1	5	18 Years to 75 Years 聽 (Adult, Older Adult)	6	5	9	1	2	2	5	1	Allocation: N/A|Intervention Model: Single Group Assignment|Masking: None (Open Label)|Primary Purpose: Treatment	AHEPA_CTL_02	2012	2012-10-01	2012-10-01	2020-12-01	2025-12-01	160	2013-01-03	#NULL!	2019-05-07	6	https://ClinicalTrials.gov/show/NCT01759212	11	1	1759212
NCT02057900	Transplantation of Human Embryonic Stem Cell-derived Progenitors in Severe Heart Failure	ESCORT	5	2	0	2	Biological: Human embryonic stem cell-derived CD15+ Isl-1+ progenitors	Biological: Human embryonic stem cell-derived CD15+ Isl-1+ progenitors	number and nature of adverse events|Feasibility of patch's generation and its efficacy on cardiac functions	Assistance Publique - H么pitaux de Paris	1	2	1	1	5	18 Years to 81 Years 聽 (Adult, Older Adult)	1	10	9	1	2	2	5	1	Allocation: N/A|Intervention Model: Single Group Assignment|Masking: None (Open Label)|Primary Purpose: Treatment	P100303	2013	2013-05-27	2013-05-27	2018-03-22	2018-03-22	59	2014-02-07	#NULL!	2018-07-10	10	https://ClinicalTrials.gov/show/NCT02057900	5	1	2057900
NCT02387723	CSCC_ASC Therapy in Patients With Severe Heart Failure		5	2	0	1	Biological: Allogeneic adipose derived stem cells (CSCC_ASC)	Biological: Allogeneic adipose derived stem cells (CSCC_ASC)	Safety: Number of patients with serious adverse events and development of tissue antibodies towards donor cells|Cardial efficacy: left ventricle end-systolic volume (LVESV, ml), left ventricular ejection fraction (LVEF, %), end-diastolic volume (ml) and end-systolic mass (g)	JKastrup|Rigshospitalet, Denmark	1	2	1	1	5	30 Years to 80 Years 聽 (Adult, Older Adult)	1	10	9	1	2	2	5	1	Allocation: N/A|Intervention Model: Single Group Assignment|Masking: None (Open Label)|Primary Purpose: Treatment	CSCC_ASC1	2014	2014-12-01	2014-12-01	2015-11-01	2015-11-01	11	2015-03-13	#NULL!	2016-02-02	2	https://ClinicalTrials.gov/show/NCT02387723	1	1	2387723
NCT04052191	MCRcI庐 Stem Cell Treatment for Diffuse Coronary Artery Disease	MCRcI庐	2	2	0	2	Biological: MCRcI庐 stem cells	Biological: MCRcI庐 stem cells	Incidence of Treatment Emergent Adverse Events|Left ventricle stroke volume|End diastolic volume|Left ventricular ejection fraction (LVEF)|Severity of angina symptom using Canadian Cardiovascular Society grading.	Honya Medical Inc|Chang Gung Memorial Hospital	1	2	1	1	5	20 Years to 80 Years 聽 (Adult, Older Adult)	1	40	7	1	1	5	1	1	Allocation: Randomized|Intervention Model: Sequential Assignment|Masking: Single (Participant)|Primary Purpose: Treatment	KCG17121910001	2020	2020-12-01	2020-12-01	2021-12-01	2022-12-01	24	2019-08-09	#NULL!	2020-08-11	5	https://ClinicalTrials.gov/show/NCT04052191	2	1	4052191
NCT00981006	AutoLogous Human CArdiac-Derived Stem Cell to Treat Ischemic cArdiomyopathy (ALCADIA)	ALCADIA	5	2	0	1	Procedure: human cardiac stem cells	Procedure: human cardiac stem cells	The primary objective is to evaluate the safety of autologous cardiac-derived stem cells administered by intra-myocardial injection with the controlled release of bFGF in severe refractory heart failure patients with chronic ischemic cardiomyopathy.|The secondary objective is to demonstrate the safety of autologous cardiac-derived stem cells administered by intra-myocardial injection with the con…	Naofumi Takehara|National Cerebral and Cardiovascular Center|Translational Research Center for Medical Innovation, Kobe, Hyogo, Japan|Asahikawa Medical College|Kyoto Prefectural University of Medicine	1	2	1	1	5	20 Years to 80 Years 聽 (Adult, Older Adult)	1	6	9	1	2	2	5	1	Allocation: N/A|Intervention Model: Single Group Assignment|Masking: None (Open Label)|Primary Purpose: Treatment	TRICAD0910|TRICAD0806	2010	2010-04-01	2010-04-01	2013-03-01	2013-03-01	36	2009-09-21	#NULL!	2015-04-01	3	https://ClinicalTrials.gov/show/NCT00981006	3	1	981006
NCT03092284	Allogeneic Stem Cell Therapy in Heart Failure	CSCC_ASCII	1	2	0	1	1.	Biological: Cardiology Stem Cell Centre Adipose Stem Cell (CSCC_ASC)|Biological: Placebo	change in left ventricle end-systolic volume (LVESV) from base line to 6 months follow-up measured by echocardiography and computerized tomography|Incidence of Treatment-Emergent Adverse Events|Efficacy left ventricle|Efficacy clinical function assessed by change in Kansas City Cardiomyopathy Questionnaire (KCCQ) from baseline to 6 months follow-up|Efficacy clinical function assessed by change in…	JKastrup|Rigshospitalet, Denmark	1	2	1	1	5	30 Years to 80 Years 聽 (Adult, Older Adult)	2	81	9	1	1	1	2	1	Allocation: Randomized|Intervention Model: Parallel Assignment|Masking: Double (Participant, Investigator)|Primary Purpose: Treatment	CSCC_ASCII	2015	2015-09-01	2015-09-01	2020-08-01	2021-02-01	66	2017-03-27	#NULL!	2020-04-21	2	https://ClinicalTrials.gov/show/NCT03092284	6	2	3092284
NCT01214499	Prospective, Controlled and Randomized Clinical Trial on Cardiac Cell Regeneration With Laser and Autologous Bone Marrow Stem Cells, in Patients With Coronary Disease and Refractory Angina		6	2	0	2	Procedure: Transmyocardial revascularization (TMR) with Holmium YAG laser|Procedure: Transmyocardial revascularization (TMR) with Holmium YAG laser plus the patient's own stem cells extracted from bone marrow.	Procedure: Transmyocardial revascularization (TMR) with Holmium YAG laser|Procedure: Transmyocardial revascularization (TMR) with Holmium YAG laser plus the patient's own stem cells extracted from bone marrow.	New York Heart Association (NYHA)classification for angina|The demographic, intra and postoperative variables|Tests|Quality of Life	Fundaci贸n de Investigaci贸n Biom茅dica - Hospital Universitario de La Princesa	1	2	1	1	5	18 Years and older 聽 (Adult, Older Adult)	2	20	9	1	1	1	1	1	Allocation: Randomized|Intervention Model: Parallel Assignment|Masking: Single (Outcomes Assessor)|Primary Purpose: Treatment	TMR-SC-02	2010	2010-10-01	2010-10-01	2012-10-01	2012-10-01	24	2010-10-05	#NULL!	2010-11-30	19	https://ClinicalTrials.gov/show/NCT01214499	2	1	1214499
NCT01337011	Intra-coronary Versus Intramyocardial Application of Enriched CD133pos Autologous Bone Marrow Derived Stem Cells	AlsterMACS	4	2	0	1	Other: autologous CD133pos stem cell application	Other: autologous CD133pos stem cell application	Change in Left Ventricular Global Ejection Fraction measured via echocardiography|The application of CD133pos cells into the coronary system or intra-myocardial via the NOGA system is safe and feasible; the route of application of CD133pos cells has no effect on MACCE|Decrease of brain natriuretic peptide|Improvement of 6 min walk|Improvement of peak oxygen consumption|The application of CD133pos…	Dr. Kai Jaquet|Miltenyi Biomedicine GmbH|Asklepios proresearch	1	2	1	1	5	18 Years to 80 Years 聽 (Adult, Older Adult)	1	10	6	1	1	1	2	1	Allocation: Randomized|Intervention Model: Parallel Assignment|Masking: Double (Participant, Outcomes Assessor)|Primary Purpose: Treatment	1884|2009-013103-63	2011	2011-07-01	2011-07-01	2016-03-02	2017-07-17	74	2011-04-18	#NULL!	2018-03-27	8	https://ClinicalTrials.gov/show/NCT01337011	7	1	1337011
NCT01829750	Cardiac Progenitor Cell Infusion to Treat Univentricular Heart Disease (PERSEUS)		5	2	0	4	Genetic: Cardiac progenitor cell infusion	Genetic: Cardiac progenitor cell infusion	Cardiac function	Okayama University|Translational Research Center for Medical Innovation, Kobe, Hyogo, Japan	1	1	1	2	4	up to 20 Years 聽 (Child, Adult)	2	34	9	1	1	3	5	1	Allocation: Randomized|Intervention Model: Crossover Assignment|Masking: None (Open Label)|Primary Purpose: Treatment	0329-18|MHLW25040101	2013	2013-04-01	2013-04-01	2016-03-01	2016-09-01	42	2013-04-11	#NULL!	2017-01-05	3	https://ClinicalTrials.gov/show/NCT01829750	4	1	1829750
NCT02781922	Cardiac Stem/Progenitor Cell Infusion in Univentricular Physiology (APOLLON Trial)	APOLLON	6	2	0	4	Genetic: Autologous cardiac stem cells (JRM-001)	Genetic: Autologous cardiac stem cells (JRM-001)	Change in ejection fraction (EF(%)) assessed by MRI from baseline|Change in EF(%) assessed by echocardiograms from baseline|Change in EF(%) assessed by cardiac catheterization from baseline|Change in Ea/Ees assessed by cardiac catheterization from baseline|Change in Ventricular Stiffness assessed by cardiac catheterization from baseline|Change in heart failure index from baseline|Change in Qualit…	Japan Regenerative Medicine Co., Ltd.	1	1	2	2	1	up to 6 Years 聽 (Child)	3	40	6	1	1	1	1	1	Allocation: Randomized|Intervention Model: Parallel Assignment|Masking: Single (Participant)|Primary Purpose: Treatment	001-CLJ-001	2016	2016-06-01	2016-06-01	2018-07-01	2018-07-01	25	2016-05-25	#NULL!	2017-09-12	3	https://ClinicalTrials.gov/show/NCT02781922	3	1	2781922
NCT00497757	Induction of Donor Specific Tolerance in Recipients of Cardiac Allografts by Donor Stem Cell Infusion		5	2	0	7	Biological: enriched hematopoetic stem cell infusion	Biological: enriched hematopoetic stem cell infusion	Enriched Hematopoetic Stem Cell Engraftment	Suzanne T. Ildstad|University of Louisville	1	2	1	1	5	18 Years to 70 Years 聽 (Adult, Older Adult)	5	62	9	1	2	2	5	1	Allocation: N/A|Intervention Model: Single Group Assignment|Masking: None (Open Label)|Primary Purpose: Treatment	ICT-7494-041698	2003	2003-07-01	2003-07-01	2011-11-07	2016-12-01	163	2007-07-09	#NULL!	2020-08-31	35	https://ClinicalTrials.gov/show/NCT00497757	11	2	497757
NCT00869024	Stem Cell Therapy in Patients With Severe Heart Failure & Undergoing Left Ventricular Assist Device Placement	ASSURANCE	5	1	0	1	Biological: Intramyocardial Delivery of Bone Marrow Derived Mononuclear Cells	Biological: Intramyocardial Delivery of Bone Marrow Derived Mononuclear Cells	Safety of Cell Delivery|Improvement in Myocardial Viability by PET/CT Scan|Combined End Points of Death|Number of Participants Turned Down Without Meeting LVAD Stopping Rules|Change in Left Ventricular Dimensions|Histological Assessment	University of Minnesota	1	2	1	1	5	18 Years to 80 Years 聽 (Adult, Older Adult)	5	25	9	1	1	2	4	1	Allocation: Randomized|Intervention Model: Single Group Assignment|Masking: Quadruple (Participant, Care Provider, Investigator, Outcomes Assessor)|Primary Purpose: Treatment	1106M00401	2011	2011-11-10	2011-11-10	2016-03-29	2016-03-29	53	2009-03-25	2020-03-13	2020-03-13	1	https://ClinicalTrials.gov/show/NCT00869024	5	1	869024
NCT01502514	Safety and Efficacy of Adipose Derived Stem Cells for Congestive Heart Failure		7	2	2	1	Procedure: Fat Harvesting and Implantation of Adipose Derived Stem Cells	Procedure: Fat Harvesting and Implantation of Adipose Derived Stem Cells	Improvement in 6 Minute Walk Test|Improvement in the Minnesota Living with Heart Failure Quality of Life Questionnaire|Improvement in New York Heart Association classification|Improvement in the Left Ventricular Ejection Fraction (LVEF)|Improvement inn the Left Ventricular Volume|Improvement in the Left Ventricular Volume	Ageless Regenerative Institute|Instituto de Medicina Regenerativa	1	2	1	1	5	18 Years to 80 Years 聽 (Adult, Older Adult)	1	0	6	1	2	2	5	1	Allocation: N/A|Intervention Model: Single Group Assignment|Masking: None (Open Label)|Primary Purpose: Treatment	ADI-ME-CHF-002	2011	2011-05-01	2011-05-01	2014-12-01	2015-06-01	50	2011-12-30	#NULL!	2017-07-21	7	https://ClinicalTrials.gov/show/NCT01502514	5	1	1502514
NCT03227198	IMMNC-HF: IntraMyocardial Injection of Bone Marrow MonoNuclear Cells in Heart Failure (HF) Patients	IMMNC-HF	1	2	0	1	1.	Biological: Intramyocardial injection of stem cell|Biological: Placebo	Death|Hospitalization|Ejection fraction changes|6-minute walk test (6MWT)|Pro b-type natriuretic peptide (Pro-BNP) changes|NYHA functional class	SCARM Institute, Tabriz, Iran	1	2	1	1	5	18 Years to 65 Years 聽 (Adult, Older Adult)	5	5	9	1	2	1	2	1	Allocation: Non-Randomized|Intervention Model: Parallel Assignment|Masking: Double (Participant, Outcomes Assessor)|Primary Purpose: Treatment	SCARM-Heart-002	2020	2020-10-14	2020-10-14	2021-08-10	2021-10-12	12	2017-07-24	#NULL!	2020-03-17	16	https://ClinicalTrials.gov/show/NCT03227198	1	1	3227198
NCT01273857	Transcoronary Infusion of Cardiac Progenitor Cells in Patients With Single Ventricle Physiology	TICAP	5	1	0	4	Procedure: Autologous cardiac progenitor cell transplantation|Procedure: staged shunt procedure	Procedure: Autologous cardiac progenitor cell transplantation|Procedure: staged shunt procedure	Feasibility Evaluation and Major Cardiac Adverse Events Related to Transcoronary Infusion of Cardiac Progenitor Cells|Serious Adverse Events	Okayama University|National Cerebral and Cardiovascular Center	1	1	2	2	1	up to 6 Years 聽 (Child)	1	14	9	1	2	1	5	1	Allocation: Non-Randomized|Intervention Model: Parallel Assignment|Masking: None (Open Label)|Primary Purpose: Treatment	MHLW10103228	2011	2011-01-01	2011-01-01	2013-01-01	2013-01-01	24	2011-01-11	2015-06-15	2015-06-15	3	https://ClinicalTrials.gov/show/NCT01273857	2	1	1273857
NCT01502501	Safety and Efficacy of Adipose Derived Stem Cells for Non-Ischemic Congestive Heart Failure		7	2	2	1	Procedure: Harvesting and Implantation of Adipose-Derived Stem Cells (ASCs)	Procedure: Harvesting and Implantation of Adipose-Derived Stem Cells (ASCs)	Improvement in 6 minute walk test|Minnesota Living with Heart Failure Quality of Life Questionnaire|Number of Adverse Events|Improvement in New York Heart Association (NYHA) classification|Improvement in the Left Ventricular Ejection Fraction (LVEF)|Improvement in the Left Ventricular (LV) Volume	Ageless Regenerative Institute|Instituto de Medicina Regenerativa	1	2	1	1	5	18 Years to 80 Years 聽 (Adult, Older Adult)	7	0	6	1	2	2	5	1	Allocation: N/A|Intervention Model: Single Group Assignment|Masking: None (Open Label)|Primary Purpose: Treatment	ADI-ME-CHF-001	2011	2011-05-01	2011-05-01	2014-12-01	2015-06-01	50	2011-12-30	#NULL!	2017-07-21	7	https://ClinicalTrials.gov/show/NCT01502501	5	1	1502501
NCT00043628	Stem Cell Mobilization to Treat Chest Pain and Shortness of Breath in Patients With Coronary Artery Disease		5	2	0	2	Procedure: Stem Cell Mobilization	Procedure: Stem Cell Mobilization		National Heart, Lung, and Blood Institute (NHLBI)|National Institutes of Health Clinical Center (CC)	1	1	1	1	6	Child, Adult, Older Adult	2	35	3	1	2	9	6	1	Primary Purpose: Treatment	020264|02-H-0264	2002	2002-08-01	2002-08-01	#NULL!	2005-02-01	30	2002-08-12	#NULL!	2008-03-04	1	https://ClinicalTrials.gov/show/NCT00043628	3	1	43628
NCT00365326	Safety and Efficacy of Autologous, Intracoronary Stem Cell Injections in Total Coronary Artery Occlusions		5	2	0	2	Procedure: catheter-based intracoronary injection	Procedure: catheter-based intracoronary injection	Assess the safety and feasibility of performing autologous AC133+ selected bone marrow-derived stem cell intra-coronary infusion and determine whether any benefit is achieved from the infusion of stem cells by non-invasive cardiac assessment.|Improvement in ETT, reduction in ischemic area, viability improvement (nuclear stress imaging), improvement in angina (Seattle Angina Questionnaire), major …	Case Western Reserve University|University Hospitals Cleveland Medical Center|Arteriocyte, Inc.	1	2	1	1	5	18 Years and older 聽 (Adult, Older Adult)	1	9	7	1	2	2	5	1	Allocation: Non-Randomized|Intervention Model: Single Group Assignment|Masking: None (Open Label)|Primary Purpose: Treatment	HFM-705	2006	2006-01-01	2006-01-01	2007-06-01	2008-06-01	29	2006-08-17	#NULL!	2011-03-09	1	https://ClinicalTrials.gov/show/NCT00365326	3	1	365326
NCT03397095	Sequential Treatment of Extra-Corporeal Shock Wave Combined With aUtologous Bone marRow Mesenchymal Stem Cells on Patients With ischEmic Heart Disease : the S-CURE Study	S-CURE	2	2	0	2	Combination Product: CSWT+BMMSCs|Device: CSWT+Sham operation	Combination Product: CSWT+BMMSCs|Device: CSWT+Sham operation	Change from baseline to 6 months follow-up in LVEF.|Change from baseline to 6 months follow-up in infarct size.|Change from baseline to 6 months follow-up in exercise distance increment|Change from baseline to 6 months follow-up in quality of life measured by MLHFQ|Change from baseline to 6 months follow-up in NYHA Classification.|Percent of patients with adverse events.|Change from baseline to 6…	Shanghai 10th People's Hospital	1	2	1	1	5	18 Years to 70 Years 聽 (Adult, Older Adult)	5	120	9	1	1	1	4	1	Allocation: Randomized|Intervention Model: Parallel Assignment|Masking: Quadruple (Participant, Care Provider, Investigator, Outcomes Assessor)|Primary Purpose: Treatment	S-CURE	2018	2018-04-03	2018-04-03	2019-12-01	2022-04-01	49	2018-01-11	#NULL!	2019-08-28	5	https://ClinicalTrials.gov/show/NCT03397095	5	3	3397095
NCT00418418	Combined CABG and Stem-Cell Transplantation for Heart Failure		6	2	0	1	Procedure: Coronary bypass operation|Procedure: Bone marrow aspiration (crista iliaca)|Biological: Intramyocardial mesenchymal stem cell transplantation|Biological: Intramyocardial injection of autologous serum	Procedure: Coronary bypass operation|Procedure: Bone marrow aspiration (crista iliaca)|Biological: Intramyocardial mesenchymal stem cell transplantation|Biological: Intramyocardial injection of autologous serum	Does a bone marrow transplantation therapy increase the ejection fraction of the heart measured with MRI, when compared with placebo treatment?|Does a bone marrow transplantation therapy increase any cardiac function parameter measured by a an echocardiography, MRI or PET ischemia area, when compared with no treatment group?|Does a bone marrow transplantation therapy improve BNP-value?|Does a bon…	University of Helsinki	1	2	1	1	5	18 Years to 75 Years 聽 (Adult, Older Adult)	2	60	9	1	1	4	4	1	Allocation: Randomized|Intervention Model: Factorial Assignment|Masking: Quadruple (Participant, Care Provider, Investigator, Outcomes Assessor)|Primary Purpose: Treatment	TYH 6220	2006	2006-10-01	2006-10-01	2009-12-01	2010-12-01	51	2007-01-04	#NULL!	2008-08-19	27	https://ClinicalTrials.gov/show/NCT00418418	5	2	418418
NCT03145402	ICMNC-HF. IntraCoronary Bone Marrow MonoNuclear Cells in Heart Failure (HF) Patients	ICMNC-HF	1	2	0	1	1.	Biological: Intracoronary injection of stem cell|Biological: Placebo	Death|Hospitalization|Ejection fraction changes|6-minute walk test (6MWT)|Pro b-type natriuretic peptide (Pro-BNP) changes|NYHA functional class	SCARM Institute, Tabriz, Iran	1	2	1	1	5	18 Years to 65 Years 聽 (Adult, Older Adult)	5	5	9	1	2	1	2	1	Allocation: Non-Randomized|Intervention Model: Parallel Assignment|Masking: Double (Participant, Outcomes Assessor)|Primary Purpose: Treatment	SCARM-Heart-001	2020	2020-10-20	2020-10-20	2021-08-28	2021-10-02	12	2017-05-09	#NULL!	2020-03-17	16	https://ClinicalTrials.gov/show/NCT03145402	1	1	3145402
NCT00747708	Bone Marrow Derived Adult Stem Cells for Chronic Heart Failure	REGEN-IHD	5	2	0	1	Drug: Granulocyte-colony stimulating factor|Procedure: Percutaneous intracoronary injection|Procedure: Percutaneous intramyocardial injection	Drug: Granulocyte-colony stimulating factor|Procedure: Percutaneous intracoronary injection|Procedure: Percutaneous intramyocardial injection	Change in global left ventricular ejection fraction|Change in quality of life|Occurence of major adverse cardiac event|Change in NT-proBNP|change in NYHA class	Barts & The London NHS Trust	1	2	1	1	5	18 Years and older 聽 (Adult, Older Adult)	6	148	9	1	1	2	3	1	Allocation: Randomized|Intervention Model: Single Group Assignment|Masking: Triple (Participant, Investigator, Outcomes Assessor)|Primary Purpose: Treatment	04/Q0603/13|2005-002706-27 (EudraCT)	2005	2005-08-01	2005-08-01	2012-05-01	2013-05-01	94	2008-09-05	#NULL!	2013-10-09	13	https://ClinicalTrials.gov/show/NCT00747708	8	3	747708
NCT03043742	Stem Cell Heart Injections During Laser Revascularization Surgery for Treatment of Chronic Ischemic Heart Disease		2	2	0	2	Drug: Bone Marrow Derived Autologous CD133+ Selected Cell Product	Drug: Bone Marrow Derived Autologous CD133+ Selected Cell Product	Occurrence of Treatment-emergent serious adverse events (SAE) and adverse events|Change in left ventricular ejection fraction compared to baseline|Change in myocardial regional function compared to baseline|Change in myocardial regional viability compared to baseline|Change in distance walked compared to baseline|Change in quality of life associated with heart failure compared to baseline|Change …	Michael Sekela|University of Kentucky	1	2	1	1	5	18 Years and older 聽 (Adult, Older Adult)	1	10	9	1	2	2	5	1	Allocation: N/A|Intervention Model: Single Group Assignment|Masking: None (Open Label)|Primary Purpose: Treatment	15-1051	2016	2016-07-12	2016-07-12	2020-03-01	2021-03-01	56	2017-02-06	#NULL!	2019-04-09	1	https://ClinicalTrials.gov/show/NCT03043742	5	1	3043742
NCT02472002	Mesenchymal Stem Cell Administration in the Treatment of Coronary Graft Disease in Heart Transplant Patients	MESHT	3	2	0	2	Biological: Mesenchymal cell therapy	Biological: Mesenchymal cell therapy	myocardial perfusion measured in MRI.|complications of catheterization|complications of endomyocardial injection|systolic function|diastolic function|immunomodulation induced MSCs in the blood|immunomodulation induced MSCs in myocardial biopsy	Assistance Publique - H么pitaux de Paris	1	2	1	1	5	18 Years to 80 Years 聽 (Adult, Older Adult)	5	14	9	1	2	2	5	1	Allocation: N/A|Intervention Model: Single Group Assignment|Masking: None (Open Label)|Primary Purpose: Treatment	P 100102	2014	2014-01-01	2014-01-01	2018-01-01	2018-01-01	49	2015-06-15	#NULL!	2017-02-23	10	https://ClinicalTrials.gov/show/NCT02472002	5	1	2472002
NCT00128258	Autologous/Allogeneic Progenitor Stem Cell Therapy for Congestive Heart Failure		4	2	0	1	Procedure: Injection of bone marrow cells in the heart|Biological: Biological bone marrow cell therapy	Procedure: Injection of bone marrow cells in the heart|Biological: Biological bone marrow cell therapy	Heart function at 3 months after implant|Toxicity	Amit, Patel N, M.D.	1	2	1	1	5	18 Years and older 聽 (Adult, Older Adult)	1	10	9	1	2	2	5	1	Allocation: N/A|Intervention Model: Single Group Assignment|Masking: None (Open Label)|Primary Purpose: Treatment	#:0504126	2005	2005-05-01	2005-05-01	2016-12-01	2016-12-01	141	2005-08-09	#NULL!	2018-01-19	35	https://ClinicalTrials.gov/show/NCT00128258	11	1	128258
NCT00480961	Congestive Heart Failure Surgical Treatmment With Autologous Stem Cell Therapy		6	2	0	1	Procedure: intramiocardiac autograft of autologous stem cells	Procedure: intramiocardiac autograft of autologous stem cells	Primary target: determine the safety of introducing CD 34+ autologous progenitor cells (centrally grafted or mobilized in peripheral blood) in the myocardium of ischemic cardiac disease patients.|Secondary target: determine clinical effects of grafted cells on remodeling pathology.	The Mediterranean Institute for Transplantation and Advanced Specialized Therapies	1	2	1	1	5	18 Years and older 聽 (Adult, Older Adult)	2	#NULL!	9	1	2	2	5	1	Allocation: N/A|Intervention Model: Single Group Assignment|Masking: None (Open Label)|Primary Purpose: Treatment	IRRB/00/2006	2007	2007-05-01	2007-05-01	#NULL!	2020-09-30	163	2007-06-01	#NULL!	2007-06-01	4	https://ClinicalTrials.gov/show/NCT00480961	11	#NULL!	480961
NCT04396899	Safety and Efficacy of Induced Pluripotent Stem Cell-derived Engineered Human Myocardium as Biological Ventricular Assist Tissue in Terminal Heart Failure	BioVAT-HF	1	2	0	1	Biological: EHM implantation	Biological: EHM implantation	Target heart wall thickness|Heart wall thickening fraction	University Medical Center Goettingen|Deutsches Zentrum f眉r Herz-Kreislauf-Forschung (DZHK)|University Medical Center Freiburg	1	2	1	1	5	18 Years to 80 Years 聽 (Adult, Older Adult)	5	53	9	1	2	2	5	1	Allocation: N/A|Intervention Model: Single Group Assignment|Masking: None (Open Label)|Primary Purpose: Treatment	2289.	2020	2020-12-01	2020-12-01	2024-03-01	2024-10-01	47	2020-05-21	#NULL!	2020-05-21	35	https://ClinicalTrials.gov/show/NCT04396899	4	2	4396899
NCT01753440	Allogeneic Stem Cells Implantation Combined With Coronary Bypass Grafting in Patients With Ischemic Cardiomyopathy		5	2	0	2	Procedure: Intramyocardial implantation of of a novel mesenchymal precursor cell type (iMP).	Procedure: Intramyocardial implantation of of a novel mesenchymal precursor cell type (iMP).	iMP-related adverse events|Hypersensitivity|Scar reduction|LVEF|Change in quality of life	AHEPA University Hospital	1	2	1	1	5	18 Years to 75 Years 聽 (Adult, Older Adult)	2	11	9	1	2	2	5	1	Allocation: N/A|Intervention Model: Single Group Assignment|Masking: None (Open Label)|Primary Purpose: Treatment	AHEPA_CTL_01	2012	2012-11-01	2012-11-01	2014-09-01	2014-12-01	25	2012-12-20	#NULL!	2019-05-07	6	https://ClinicalTrials.gov/show/NCT01753440	3	1	1753440
NCT02408432	Bone Marrow Derived Mesenchymal Stem Cells in Improving Heart Function in Patients With Heart Failure Caused by Anthracyclines		2	2	0	1	Biological: Mesenchymal Stem Cell Transplantation|Drug: Standard of Care for Heart Failure	Biological: Mesenchymal Stem Cell Transplantation|Drug: Standard of Care for Heart Failure	Adverse Events of Allogeneic Human Mesenchymal Stem Cells (hMSCs) Determined by CTCAE version 4|Change in Left Ventricular Ejection Fraction (LVEF)	M.D. Anderson Cancer Center|National Cancer Institute (NCI)	1	2	1	1	5	18 Years to 80 Years 聽 (Adult, Older Adult)	1	45	4	1	1	1	5	1	Allocation: Randomized|Intervention Model: Parallel Assignment|Masking: None (Open Label)|Primary Purpose: Treatment	2014-0519|NCI-2015-00969|P30CA016672	2016	2016-01-11	2016-01-11	2023-01-31	2023-01-31	86	2015-04-03	#NULL!	2020-06-19	1	https://ClinicalTrials.gov/show/NCT02408432	8	1	2408432
NCT00711542	Effects of Intracoronary Progenitor Cell Therapy on Coronary Flow Reserve After Acute MI	REPAIR-ACS	4	2	0	2	1.	Biological: autologous bone marrow-derived progenitor cells|Biological: placebo medium	Improvement of coronary flow reserve in the infarct vessel|Improvement of relative coronary flow reserve|Improvement of global and regional left ventricular ejection fraction|Major adverse cardiac events (death, MI, rehospitalization for heart failure, revascularization)	Johann Wolfgang Goethe University Hospital|University of Leipzig	1	2	1	1	5	18 Years to 80 Years 聽 (Adult, Older Adult)	5	31	9	1	1	1	4	1	Allocation: Randomized|Intervention Model: Parallel Assignment|Masking: Quadruple (Participant, Care Provider, Investigator, Outcomes Assessor)|Primary Purpose: Treatment	2007-08-16 REPAIR-ACS	2008	2008-09-01	2008-09-01	2014-12-01	2015-12-01	88	2008-07-09	#NULL!	2017-01-12	8	https://ClinicalTrials.gov/show/NCT00711542	8	1	711542
NCT00314366	Intramyocardial Injection of Autologous Aldehyde Dehydrogenase-Bright Stem Cells for Therapeutic Angiogenesis (FOCUS Br)		1	1	0	2	Biological: Stem Cell Therapy|Other: Control (plasma)	Biological: Stem Cell Therapy|Other: Control (plasma)	Safety of Aldehyde Dehydrogenase Bright Stem Cells Versus the Control Group as Measured by Combined Early and Late Adverse Events|New York Heart Association (NYHA) Classification|Canadian Cardiovascular (CCS) Angina Score|Echocardiography (EF)Percent (%)|Left Ventricular End-Systolic Volume (LVESV) (ml)|Left Ventricular End-Diastolic Volume (LVEDV)|Echocardiography Wall Motion Score Index (WMSI)|…	Texas Heart Institute|CHI St. Luke's Health, Texas|Aldagen	1	2	1	1	5	18 Years to 70 Years 聽 (Adult, Older Adult)	1	21	7	1	1	3	3	1	Allocation: Randomized|Intervention Model: Crossover Assignment|Masking: Triple (Participant, Care Provider, Investigator)|Primary Purpose: Treatment	UT-H-GEN-05-0599	2006	2006-04-01	2006-04-01	2009-08-01	2024-03-01	218	2006-04-13	2015-11-23	2020-03-17	1	https://ClinicalTrials.gov/show/NCT00314366	11	1	314366
NCT01467232	IMPACT-CABG Trial: IMPlantation of Autologous CD133+ sTem Cells in Patients Undergoing Coronary Artery Bypass Grafting	IMPACT-CABG	5	2	0	1	Biological: Injection of autologous CD133+ stem cells at the time of coronary artery bypass grafting	Biological: Injection of autologous CD133+ stem cells at the time of coronary artery bypass grafting	Freedom from Major Adverse Cardiac Event|Freedom from major arrhythmia|Regional myocardial perfusion and function assessed by magnetic resonance scans|Global ventricular function assessed by echocardiographic measures of ejection fraction|Relief of symptom severity after CABG surgery|Device performance end point|Quality of Life after CABG surgery	University Health Network, Toronto|Miltenyi Biotec, Inc.	1	2	1	1	5	18 Years to 75 Years 聽 (Adult, Older Adult)	2	20	7	1	1	1	4	1	Allocation: Randomized|Intervention Model: Parallel Assignment|Masking: Quadruple (Participant, Care Provider, Investigator, Outcomes Assessor)|Primary Purpose: Treatment	UHN-CCR-002	2011	2011-09-01	2011-09-01	2014-11-01	2015-10-01	50	2011-11-08	#NULL!	2015-12-02	18	https://ClinicalTrials.gov/show/NCT01467232	5	1	1467232
NCT02501811	Combination of Mesenchymal and C-kit+ Cardiac Stem Cells as Regenerative Therapy for Heart Failure	CONCERT-HF	1	2	0	2	1,2	Biological: Mesenchymal Stem Cells (MSC)|Biological: c-kit+ cells|Biological: Placebo (Plasmalyte A)	Left Ventricular Ejection Fraction (LVEF)|Global Strain (HARP MRI)|Regional Strain (HARP MRI)|Left Ventricular End Diastolic Volume Index (LVEDVI)|Left Ventricular End Systolic Volume Index (LVESVI)|Left Ventricular Sphericity Index|Infarct/scar Volume (DEMRI)|Maximal Oxygen Consumption (VO2 max)|Exercise Tolerance|Minnesota Living with Heart Failure Questionnaire (MHLFQ) Score|N-Terminal pro-Bra…	The University of Texas Health Science Center, Houston|National Heart, Lung, and Blood Institute (NHLBI)	1	2	1	1	5	21 Years to 79 Years 聽 (Adult, Older Adult)	2	144	4	1	1	1	4	1	Allocation: Randomized|Intervention Model: Parallel Assignment|Masking: Quadruple (Participant, Care Provider, Investigator, Outcomes Assessor)|Primary Purpose: Treatment	HSC-SPH-15-0413|5UM1HL087318	2015	2015-10-01	2015-10-01	2020-07-01	2020-07-01	58	2015-07-17	#NULL!	2020-06-16	1	https://ClinicalTrials.gov/show/NCT02501811	5	3	2501811
NCT00587990	Prospective Randomized Study of Mesenchymal Stem Cell Therapy in Patients Undergoing Cardiac Surgery (PROMETHEUS)	PROMETHEUS	4	1	0	1	2.	Biological: Lower dose mesenchymal stem cell (MSC) injection|Genetic: Placebo|Biological: Higher dose MSC injection	Number of Patients With Serious Adverse Events|Change in Infarct Scar Size (ISS) Over 18 Month Period|Left Ventricular Function (LVF) in Region of MSC Injection|Regional Left Ventricular Wall Thickening|Left Ventricular End Diastolic Wall Thickness|Change in Left Ventricular End Diastolic and Systolic Volume|Change in Left Ventricular Ejection Fraction|Change in Peak Volume Oxygen|Change in Six M…	Joshua M Hare|National Heart, Lung, and Blood Institute (NHLBI)|Johns Hopkins University Specialized Center for Cell Based Therapy|The Emmes Company, LLC|University of Miami	1	2	1	1	5	21 Years to 80 Years 聽 (Adult, Older Adult)	5	9	8	1	1	1	2	1	Allocation: Randomized|Intervention Model: Parallel Assignment|Masking: Double (Participant, Investigator)|Primary Purpose: Treatment	20070598|U54HL081028	2007	2007-11-01	2007-11-01	2011-06-01	2011-06-01	44	2008-01-08	2015-04-02	2019-09-10	1	https://ClinicalTrials.gov/show/NCT00587990	4	1	587990
NCT01633359	The Association Between Very Small Embryonic-like Stem Cells and the Prognosis of Coronary Artery Disease Patients	VSEL-CAD	6	2	0	2	2.	Drug: Intensive statin|Drug: Routine statin	Number of peripheral blood VSELs|MACE	Ji Huang|National Natural Science Foundation of China|Beijing Anzhen Hospital	1	2	1	1	5	18 Years to 75 Years 聽 (Adult, Older Adult)	4	300	9	1	1	1	1	1	Allocation: Randomized|Intervention Model: Parallel Assignment|Masking: Single (Outcomes Assessor)|Primary Purpose: Treatment	TRAVEL-CAD	2012	2012-07-01	2012-07-01	2012-12-01	2013-05-01	10	2012-07-04	#NULL!	2012-07-06	5	https://ClinicalTrials.gov/show/NCT01633359	1	5	1633359
NCT02398604	Allogeneic hMSC Injection in Patients With Hypoplastic Left Heart Syndrome	ELPIS	4	2	0	4	1.	Drug: Allo-hMSCs|Drug: Placebo	Monitor major adverse cardiac events|Composite Change from baseline in right ventricular function, right ventricular end-diastolic volume, right ventricular end-systolic volume, right ventricular end-systolic diameter and tricuspid regurgitation|Number of participants with incidence of mortality or need for transplantation after the BDCPA operation|Composite Changes in somatic growth velocity ove…	Joshua M Hare|University of Maryland, College Park|University of Miami	1	1	2	2	1	up to 30 Days 聽 (Child)	1	5	9	1	1	1	5	1	Allocation: Randomized|Intervention Model: Parallel Assignment|Masking: None (Open Label)|Primary Purpose: Treatment	20140718.	2015	2015-04-01	2015-04-01	2019-03-01	2019-03-01	48	2015-03-25	#NULL!	2019-06-25	1	https://ClinicalTrials.gov/show/NCT02398604	4	1	2398604
NCT00690209	By Pass Surgery With Stem Cell Therapy in Chronic Ischemic Cardiopathy		5	2	0	2	Procedure: Autologous bone marrow derived stem cells myocardial transplantation	Procedure: Autologous bone marrow derived stem cells myocardial transplantation	Evolution of left ventricular volumes and contractility Evolution of left ventricular volumes and contractility|Functional status	University Hospital, Clermont-Ferrand	1	2	1	1	5	18 Years to 75 Years 聽 (Adult, Older Adult)	2	12	9	1	1	1	1	6	Allocation: Randomized|Intervention Model: Parallel Assignment|Masking: Single (Participant)	CHU-0034	2008	2008-05-01	2008-05-01	2013-01-01	2013-01-01	57	2008-06-04	#NULL!	2014-07-08	10	https://ClinicalTrials.gov/show/NCT00690209	5	1	690209
NCT01575431	Progenitor Cells Role in Restenosis and Atherosclerosis	PROCREATION	5	2	0	2			Results of the 1-year follow-up coronary angiography|Results of the 5-year clinical follow-up|Results of the 10-year clinical follow-up	University of Roma La Sapienza	1	2	1	1	5	18 Years and older 聽 (Adult, Older Adult)	7	200	9	2	3	8	6	6	Observational Model: Other|Time Perspective: Prospective	199/2012/D	2012	2012-04-01	2012-04-01	2014-12-01	2020-04-01	97	2012-04-11	#NULL!	2020-04-09	4	https://ClinicalTrials.gov/show/NCT01575431	9	4	1575431
NCT03763136	Treating Heart Failure With hPSC-CMs	HEAL-CHF	2	2	0	1	Biological: hPSC-CM therapy	Biological: hPSC-CM therapy	The number of patients with serious adverse events associated with cell therapy after cardiomyocyte injection.|Assessment of infarction size|Change in local left ventricular function ( cardiomyocyte injection area )|Change in local left ventricular thickness|Change in local left ventricular thickness ( at the end of diastole)|Change in left ventricle ejection fraction (LVEF)|Change in left ventri…	Help Therapeutics|The Affiliated Nanjing Drum Tower Hospital of Nanjing University Medical School|The First Affiliated Hospital with Nanjing Medical University	1	2	1	1	5	35 Years to 75 Years 聽 (Adult, Older Adult)	7	5	7	1	2	2	5	1	Allocation: N/A|Intervention Model: Single Group Assignment|Masking: None (Open Label)|Primary Purpose: Treatment	JWang	2019	2019-05-01	2019-05-01	2020-12-01	2020-12-01	19	2018-12-04	#NULL!	2019-04-19	5	https://ClinicalTrials.gov/show/NCT03763136	2	1	3763136
NCT03525418	Longeveron Mesenchymal Stem Cells (LMSCs) Delivered During Stage II Surgery for Hypoplastic Left Heart Syndrome (ELPIS)	ELPIS	1	2	0	4	Biological: Longeveron Mesenchymal Stem Cells	Biological: Longeveron Mesenchymal Stem Cells	Safety: To evaluate the safety and feasibility of intramyocardial injection of LMSCs during the Stage II (BDCPA) operation for HLHS via incidence of Treatment-Emergent Serious Adverse Events.|Efficacy: Change from baseline in right ventricular ejection fraction (%).|Efficacy: Change from baseline in right ventricular end-systolic volume.|Efficacy: Change from baseline in right ventricular end-dia…	Longeveron LLC	1	1	2	2	1	up to 1 Year 聽 (Child)	5	30	6	1	1	1	2	1	Allocation: Randomized|Intervention Model: Parallel Assignment|Masking: Double (Participant, Investigator)|Primary Purpose: Treatment	00-0000-05	2018	2018-02-21	2018-02-21	2021-02-01	2021-03-01	37	2018-05-15	#NULL!	2019-11-12	1	https://ClinicalTrials.gov/show/NCT03525418	4	1	3525418
NCT01686269	Endothelial Progenitor Cells		6	2	0	2	Procedure: blood collecting	Procedure: blood collecting		Far Eastern Memorial Hospital	1	2	1	1	5	18 Years to 85 Years 聽 (Adult, Older Adult)	7	50	9	1	2	2	5	2	Allocation: Non-Randomized|Intervention Model: Single Group Assignment|Masking: None (Open Label)|Primary Purpose: Diagnostic	FEMH-95-C-018	2007	2007-03-01	2007-03-01	#NULL!	2020-09-30	165	2012-09-18	#NULL!	2012-09-18	5	https://ClinicalTrials.gov/show/NCT01686269	11	1	1686269
NCT03431480	Safety of Autologous Cord Blood Cells in HLHS Patients During Norwood Heart Surgery		2	2	0	4	Biological: Autologous Human Placental Cord Blood Mononuclear Cells	Biological: Autologous Human Placental Cord Blood Mononuclear Cells	Incidence of adverse cardiac events|Change in right ventricular function -fractional shortening (% units)|Change in right ventricular end-diastolic wall thickness (% units)|Change in right ventricular end-diastolic volume (% units)|Change in right ventricular end-systolic volume (% units)|Increase in body weight|Composite measure of height and head circumference	Murdoch Childrens Research Institute	1	1	2	2	1	up to 4 Days 聽 (Child)	1	12	9	1	2	2	5	1	Allocation: N/A|Intervention Model: Single Group Assignment|Masking: None (Open Label)|Primary Purpose: Treatment	HREC37112A	2018	2018-02-16	2018-02-16	2021-02-28	2021-12-31	47	2018-02-13	#NULL!	2020-09-02	14	https://ClinicalTrials.gov/show/NCT03431480	4	1	3431480
NCT00395811	Stem Cell Therapy to Improve Myocardial Function in Patients Undergoing Coronary Artery Bypass Grafting (CABG)		6	2	0	2	Procedure: Bone Marrow Stem Cell Therapy combined CABG	Procedure: Bone Marrow Stem Cell Therapy combined CABG	Changes in left ventricular ejection fraction from baseline to 6 months' follow-up	China National Center for Cardiovascular Diseases	1	2	1	1	5	18 Years to 70 Years 聽 (Adult, Older Adult)	5	50	9	1	1	1	2	1	Allocation: Randomized|Intervention Model: Parallel Assignment|Masking: Double (Participant, Investigator)|Primary Purpose: Treatment	NCCD200601	2007	2007-01-01	2007-01-01	2009-04-01	2009-06-01	29	2006-11-03	#NULL!	2008-10-29	5	https://ClinicalTrials.gov/show/NCT00395811	3	1	395811
NCT00473499	PEPCAD III Substudy: Stem Cell Mobilization	PEPCADIIIsub	5	2	0	2	2.	Device: DEBlue vs Cypher vs BMS	stem cell mobilization and differentiation|endothelial function|late lumen loss|MACE	University Hospital, Saarland	1	2	1	1	5	18 Years and older 聽 (Adult, Older Adult)	5	60	9	1	1	1	1	1	Allocation: Randomized|Intervention Model: Parallel Assignment|Masking: Single (Participant)|Primary Purpose: Treatment	BBM-VS54-HOM	2007	2007-07-01	2007-07-01	2009-03-01	2009-11-01	28	2007-05-15	#NULL!	2010-06-30	8	https://ClinicalTrials.gov/show/NCT00473499	3	2	473499
NCT01615250	Implantation of Peripheral Stem Cells in Patient With Ischemic Cardiomyopathy	ISCIC	6	2	0	1	Biological: Intramyocardial implantation of stem cells	Biological: Intramyocardial implantation of stem cells	Change in global left ventricular ejection fraction and regional wall motion score index|Incidence of the major adverse cardiac events	Odessa National Medical University	1	2	1	1	5	20 Years to 75 Years 聽 (Adult, Older Adult)	1	50	9	1	1	2	5	1	Allocation: Randomized|Intervention Model: Single Group Assignment|Masking: None (Open Label)|Primary Purpose: Treatment	ISCIC-2012	2012	2012-01-01	2012-01-01	2015-01-01	2016-01-01	49	2012-06-08	#NULL!	2012-06-11	25	https://ClinicalTrials.gov/show/NCT01615250	5	1	1615250
NCT00326989	Cell-Wave Study: Combined Extracorporal Shock Wave Therapy and Intracoronary Cell Therapy in Chronic Ischemic Myocardium		5	2	0	1	Procedure: intracoronary stem cell therapy	Procedure: intracoronary stem cell therapy	Improvement in global ejection fraction on LV angiography|Global or regional wall motion at 4 months and 1 year|NYHA Class|NT BNP levels|MACE|Life quality	Johann Wolfgang Goethe University Hospital	1	2	1	1	5	18 Years to 80 Years 聽 (Adult, Older Adult)	5	103	9	1	1	1	2	1	Allocation: Randomized|Intervention Model: Parallel Assignment|Masking: Double (Participant, Investigator)|Primary Purpose: Treatment	2005-005709-50|Cellwave CHF	2006	2006-05-01	2006-05-01	2011-09-01	2011-12-01	68	2006-05-17	#NULL!	2017-03-21	8	https://ClinicalTrials.gov/show/NCT00326989	6	3	326989
NCT01350310	Safety and Efficacy Study of Intramyocardial Stem Cell Therapy in Patients With Dilated Cardiomyopathy	NOGA-DCM	5	2	0	3	Procedure: Intramyocardial injection|Procedure: Intracoronary injection	Procedure: Intramyocardial injection|Procedure: Intracoronary injection	Changes in left ventricular ejection fraction and dimensions|Changes in exercise capacity|Change in NT-proBNP levels	University Medical Centre Ljubljana|The Methodist Hospital System|Stanford University	1	2	1	1	5	18 Years to 65 Years 聽 (Adult, Older Adult)	2	110	9	1	1	1	1	1	Allocation: Randomized|Intervention Model: Parallel Assignment|Masking: Single (Outcomes Assessor)|Primary Purpose: Treatment	NOGA-DCM	2011	2011-03-01	2011-03-01	2014-08-01	2014-12-01	46	2011-05-09	#NULL!	2015-04-07	11	https://ClinicalTrials.gov/show/NCT01350310	4	3	1350310
NCT00279539	Stem Cell Mobilization and VEGF Gene Transfer for Heart Failure		7	2	3	1	Genetic: Vascular Endothelial Growth Factor (VEGF1)	Genetic: Vascular Endothelial Growth Factor (VEGF1)	LVEF	Losordo, Douglas, M.D.	1	2	1	1	5	21 Years and older 聽 (Adult, Older Adult)	1	0	9	1	2	2	5	6	Allocation: Non-Randomized|Intervention Model: Single Group Assignment|Masking: None (Open Label)	BB-IND 10442	2008	2008-07-01	2008-07-01	#NULL!	2020-09-30	149	2006-01-19	#NULL!	2015-04-01	35	https://ClinicalTrials.gov/show/NCT00279539	11	1	279539
NCT02467387	A Study to Assess the Effect of Intravenous Dose of (aMBMC) to Subjects With Non-ischemic Heart Failure		5	1	0	1	Drug: Allogeneic Mesenchymal Bone Marrow Cells (aMBMC)|Drug: Lactated Ringer's Solution	Drug: Allogeneic Mesenchymal Bone Marrow Cells (aMBMC)|Drug: Lactated Ringer's Solution	Safety Will be Evaluated by Number of AE|Change in LVEF From Baseline to Day 90 Post-initial Infusion.	CardioCell LLC|Stemedica Cell Technologies, Inc.	1	2	1	1	5	18 Years and older 聽 (Adult, Older Adult)	2	23	6	1	1	3	1	1	Allocation: Randomized|Intervention Model: Crossover Assignment|Masking: Single (Participant)|Primary Purpose: Treatment	STEM-104-M-CHF	2014	2014-06-01	2014-06-01	2017-05-11	2017-05-11	36	2015-06-10	2020-01-07	2020-01-07	1	https://ClinicalTrials.gov/show/NCT02467387	3	1	2467387
NCT02962661	Donor Bone Marrow Derived Mesenchymal Stem Cells in Controlling Heart Failure in Patients With Cardiomyopathy Caused by Anthracyclines		2	2	0	3	Other: Best Practice|Other: Laboratory Biomarker Analysis|Biological: Mesenchymal Stem Cell Transplantation	Other: Best Practice|Other: Laboratory Biomarker Analysis|Biological: Mesenchymal Stem Cell Transplantation	Incidence of adverse events|Change in left ventricular ejection fraction (LVEF)|Change in improvement of left ventricular (LV) systolic function as assessed by LVEF|LV end-systolic and end-diastolic volumes as determined by contrast-enhanced 2-dimensional(D)/3D echography|Cardiac death|Re-hospitalization after heart failure|Aborted death from an automatic implantable cardioverter defibrillator (A…	M.D. Anderson Cancer Center|National Cancer Institute (NCI)	1	2	1	1	5	18 Years to 80 Years 聽 (Adult, Older Adult)	1	72	4	1	1	1	5	1	Allocation: Randomized|Intervention Model: Parallel Assignment|Masking: None (Open Label)|Primary Purpose: Treatment	2015-0835|NCI-2016-01921|P30CA016672	2020	2020-07-18	2020-07-18	2023-07-30	2023-07-30	37	2016-11-11	#NULL!	2020-08-25	1	https://ClinicalTrials.gov/show/NCT02962661	4	2	2962661
NCT00289822	Cell Therapy for Coronary Heart Disease		4	2	0	2	Drug: intracoronary infusion of progenitor cells	Drug: intracoronary infusion of progenitor cells	Change in global left ventricular function (measured by quantitative left ventricular angiography)|Quantitative parameters of regional left ventricular function of the target area|changes in left ventricular volumes|functional status as assessed by NYHA classification|event-free survival after 4 months follow-up	Johann Wolfgang Goethe University Hospital	1	2	1	1	5	18 Years to 80 Years 聽 (Adult, Older Adult)	2	75	9	1	1	3	5	1	Allocation: Randomized|Intervention Model: Crossover Assignment|Masking: None (Open Label)|Primary Purpose: Treatment	158/02	2002	2002-01-01	2002-01-01	#NULL!	2005-01-01	37	2006-02-10	#NULL!	2006-11-30	8	https://ClinicalTrials.gov/show/NCT00289822	4	2	289822
NCT00620048	Stem Cell Study for Subjects With Congestive Heart Failure		4	2	0	1	Biological: Intramyocardial injection of autologous CD34-positive cells (stem cells)	Biological: Intramyocardial injection of autologous CD34-positive cells (stem cells)	Safety of intramyocardial administration of CD34-positive cells|Effects of intramyocardial injections of autologous CD34-positive cells on clinical outcomes.	Losordo, Douglas, M.D.	1	2	1	1	5	21 Years to 80 Years 聽 (Adult, Older Adult)	1	4	9	1	2	1	5	1	Allocation: Non-Randomized|Intervention Model: Parallel Assignment|Masking: None (Open Label)|Primary Purpose: Treatment	STU00002516|11196-03	2008	2008-03-01	2008-03-01	2011-01-01	2020-09-30	153	2008-02-21	#NULL!	2015-03-31	1	https://ClinicalTrials.gov/show/NCT00620048	11	1	620048
NCT03406884	The CHILD Trial: Hypoplastic Left Heart Syndrome Study.	CHILD	2	2	0	4	Biological: c-kit+ cells	Biological: c-kit+ cells	Number of Incidence of Treatment Related Major Adverse Cardiac Events|Number of c-kit+ products|Number of participants completing Magnetic Resonance Imaging (MRI)|Change in right ventricular function|Change in Right Ventricular Volume|Change in Right Ventricular End-Systolic Diameter|Change in Tricuspid Regurgitation|Incidence of Mortality or Transplantation|Number of Incidence of Serious Adverse…	Joshua M Hare|University of Miami	1	1	2	2	1	up to 21 Days 聽 (Child)	1	32	9	1	1	1	5	1	Allocation: Randomized|Intervention Model: Parallel Assignment|Masking: None (Open Label)|Primary Purpose: Treatment	20190743.	2019	2019-10-16	2019-10-16	2025-07-01	2025-07-01	70	2018-01-23	#NULL!	2020-02-21	1	https://ClinicalTrials.gov/show/NCT03406884	6	1	3406884
NCT00203203	Autologous Stem Cells for Cardiac Angiogenesis (FOCUS HF)		5	1	0	2	Device: Intramyocardial Injection of stem cells via NOGA Mapping|Other: Control, then Stem Cell Therapy	Device: Intramyocardial Injection of stem cells via NOGA Mapping|Other: Control, then Stem Cell Therapy	Safety of Autologous-bone-marrow Injections|Canadian Cardiovascular (CCS) Angina Score|New York Heart Association (NYHA)Classification|Myocardial Oxygen Consumption (MVO2)|Echocardiography (EF)Percent (%)|Minute Ventilation- Carbon Dioxide Production Relationship (VE/VCO2 Slope)|Echocardiography Wall Motion Score Index (WMSI)|Single-photon Emission Computed Tomography (SPECT) Imaging for Left Ven…	Texas Heart Institute|CHI St. Luke's Health, Texas	1	2	1	1	5	18 Years to 70 Years 聽 (Adult, Older Adult)	1	30	9	1	1	3	1	1	Allocation: Randomized|Intervention Model: Crossover Assignment|Masking: Single (Participant)|Primary Purpose: Treatment	HSC-MS-04-141	2004	2004-04-01	2004-04-01	2008-08-01	2009-11-01	68	2005-09-20	2013-01-30	2016-11-28	1	https://ClinicalTrials.gov/show/NCT00203203	6	1	203203
NCT00643981	Combination Stem Cell Therapy for the Treatment of Severe Coronary Ischemia	CI	5	2	0	2	Biological: MESENDO	Biological: MESENDO	Safety as measured by laboratory assessments, ecg, temperature and holter monitor|Efficacy as measured by SPECT scan and 2-D Echo	TCA Cellular Therapy	1	2	1	1	5	18 Years to 80 Years 聽 (Adult, Older Adult)	1	10	6	1	1	2	5	1	Allocation: Randomized|Intervention Model: Single Group Assignment|Masking: None (Open Label)|Primary Purpose: Treatment	2007-03-I	2008	2008-02-01	2008-02-01	2008-12-01	2009-02-01	12	2008-03-26	#NULL!	2011-04-28	1	https://ClinicalTrials.gov/show/NCT00643981	1	1	643981
NCT00013975	Endothelial Progenitor Cells and Risk Factors for Coronary Artery Disease		5	2	0	2				National Heart, Lung, and Blood Institute (NHLBI)|National Institutes of Health Clinical Center (CC)	1	1	1	1	6	Child, Adult, Older Adult	7	120	3	2	3	9	6	6		010119|01-H-0119	2001	2001-03-01	2001-03-01	#NULL!	2003-03-01	24	2001-04-05	#NULL!	2008-03-04	1	https://ClinicalTrials.gov/show/NCT00013975	2	3	13975
NCT01721902	Stem Cell Implantation in Patients Undergoing CABG		4	2	0	2	Device: Autologous CD133+ Bone Marrow Stem Cells|Other: Carrier Solution	Device: Autologous CD133+ Bone Marrow Stem Cells|Other: Carrier Solution	Freedom from a Major Adverse Cardiac Event (MACE)|Feedom from any major arrhythmias|Regional myocardial perfusion and function assessed by comparing paired magnetic resonance scans, ECHOs and SPECT scans obtained prior to CABG and again at 6 months post CABG.|Symptom severity and quality of life at 6 months after CABG surgery.	Miltenyi Biotec, Inc.	1	2	1	1	5	18 Years and older 聽 (Adult, Older Adult)	1	23	6	1	1	1	3	1	Allocation: Randomized|Intervention Model: Parallel Assignment|Masking: Triple (Participant, Care Provider, Investigator)|Primary Purpose: Treatment	0801-133|808756	2010	2010-01-01	2010-01-01	2013-10-01	2013-12-01	48	2012-11-06	#NULL!	2013-12-04	1	https://ClinicalTrials.gov/show/NCT01721902	4	1	1721902
NCT00346177	Stem Cell Study for Patients With Heart Failure		7	2	4	1	Biological: Autologous Stem Cells	Biological: Autologous Stem Cells	The purpose of this study is to determine if cell therapy with your own cells (autologous cells) delivered with a catheter to regions of the heart with poor blood flow will be safe and if it will improve your ejection fraction and heart failure symptoms.	Losordo, Douglas, M.D.	1	2	1	1	5	21 Years and older 聽 (Adult, Older Adult)	2	30	9	1	1	1	2	1	Allocation: Randomized|Intervention Model: Parallel Assignment|Masking: Double (Participant, Investigator)|Primary Purpose: Treatment	BB-IND-11196-02	2010	2010-09-01	2010-09-01	2011-09-01	2012-09-01	24	2006-06-29	#NULL!	2010-09-14	1	https://ClinicalTrials.gov/show/NCT00346177	2	1	346177
NCT00790764	Phase II Combination Stem Cell Therapy for the Treatment of Severe Coronary Ischemia(CI)		3	2	0	2	1.	Biological: MESENDO|Other: placebo	Safety as measured by laboratory assessments, ecg and temperature.|Efficacy as measured by SPECT scan, MUGA scan and 2D Echogradiogram	TCA Cellular Therapy	1	2	1	1	5	18 Years to 80 Years 聽 (Adult, Older Adult)	2	60	6	1	1	2	5	1	Allocation: Randomized|Intervention Model: Single Group Assignment|Masking: None (Open Label)|Primary Purpose: Treatment	2008--03-II	2008	2008-11-01	2008-11-01	2014-05-01	2014-05-01	67	2008-11-13	#NULL!	2014-05-09	1	https://ClinicalTrials.gov/show/NCT00790764	6	2	790764
NCT00824005	Effectiveness of Stem Cell Treatment for Adults With Ischemic Cardiomyopathy (The FOCUS Study)		5	1	0	2	1.	Biological: Adult stem cells|Biological: Placebo	Change in Maximal Oxygen Consumption (VO2max)|Change in Left Ventricular End Systolic Volume (LVESV)as Assessed Via Echo|Change in Reversible Defect Size|Regional Wall Motion by MRI (in Eligible Patients)|Regional Blood Flow Improvement by MRI (in Eligible Patients)|Regional Wall Motion by Echocardiography|Clinical Improvement in CCS Classification (Angina Pectoris)|Clinical Improvement in NYHA C…	The University of Texas Health Science Center, Houston|National Heart, Lung, and Blood Institute (NHLBI)|Cardiovascular Cell Therapy Research Network (CCTRN)	1	2	1	1	5	18 Years and older 聽 (Adult, Older Adult)	2	92	4	1	1	1	4	1	Allocation: Randomized|Intervention Model: Parallel Assignment|Masking: Quadruple (Participant, Care Provider, Investigator, Outcomes Assessor)|Primary Purpose: Treatment	580|U01HL087318|1 U01-HL-087318-01 (Project 3)	2009	2009-03-01	2009-03-01	2011-11-01	2012-05-01	39	2009-01-16	2013-04-04	2015-07-01	1	https://ClinicalTrials.gov/show/NCT00824005	4	2	824005
NCT01394432	"ESTIMATION Study" for Endocardial Mesenchymal Stem Cells Implantation in Patients After Acute Myocardial Infarction	ESTIMATION	6	2	0	2	1.	Procedure: PCI and Stem Cells or Placebo injections	Reduction in left ventricle systolic volume on 15% mesured by MRI|All-cause death|number of patients with thromboembolic events|number of heart failure hospitalizations|Distance during 6-minute walking test|number of patients with life-threatening arrhythmias|BNP level|SPECT and Echo data	Meshalkin Research Institute of Pathology of Circulation	1	2	1	1	5	30 Years to 75 Years 聽 (Adult, Older Adult)	3	50	9	1	1	1	2	1	Allocation: Randomized|Intervention Model: Parallel Assignment|Masking: Double (Participant, Outcomes Assessor)|Primary Purpose: Treatment	RBI-1749|RU8HM86-54N	2011	2011-07-01	2011-07-01	2012-11-01	2016-11-01	65	2011-07-14	#NULL!	2015-09-23	21	https://ClinicalTrials.gov/show/NCT01394432	6	1	1394432
NCT00463853	Stem Cell Therapy as Adjunct to Revascularization	STAR	7	2	5	2	Procedure: Autologous stem cell therapy|Procedure: CABG|Radiation: CMRI	Procedure: Autologous stem cell therapy|Procedure: CABG|Radiation: CMRI	The primary outcome measure will be safety as measured by the incidence of postoperative serious adverse events (SAE) and adverse events (AE).|Ejection fraction measured by CMRI|Echo|Myocardial perfusion measured by gadolinium CMRI|Exercise tolerance testing	US Department of Veterans Affairs|University of Utah|VA Office of Research and Development	1	2	1	1	5	18 Years and older 聽 (Adult, Older Adult)	1	0	2	1	2	2	5	1	Allocation: Non-Randomized|Intervention Model: Single Group Assignment|Masking: None (Open Label)|Primary Purpose: Treatment	CLNB-017-04S	2007	2007-08-01	2007-08-01	2009-07-01	2009-10-01	26	2007-04-20	#NULL!	2014-06-11	1	https://ClinicalTrials.gov/show/NCT00463853	3	1	463853
NCT01436123	Plasmonic Photothermal and Stem Cell Therapy of Atherosclerosis Versus Stenting	NANOM PCI	4	2	0	2	Other: Stenting and micro-infusion of NP|Device: Implantation of everolimus-eluting stent	Other: Stenting and micro-infusion of NP|Device: Implantation of everolimus-eluting stent	Total atheroma volume|Composite end-point of any MACE (major acute cardiovascular events), all-cause death, any revascularization|Composition of plaque|Major and minor bleeding|Restenosis rate|Stent thrombosis rate|Coronary flow-mediated vasodilatation|Coronary intima-media thickness|Minimum diameter stenosis|Minimum lumen diameter	Ural Medical University|Ural Institute of Cardiology|De Haar Research Foundation|Ural Federal University	1	2	1	1	5	45 Years to 65 Years 聽 (Adult, Older Adult)	1	62	9	1	1	1	2	1	Allocation: Randomized|Intervention Model: Parallel Assignment|Masking: Double (Participant, Investigator)|Primary Purpose: Treatment	NANOM PCI	2010	2010-12-01	2010-12-01	2012-07-01	2012-10-01	22	2011-09-19	#NULL!	2015-05-19	21	https://ClinicalTrials.gov/show/NCT01436123	2	2	1436123
NCT01272674	Adiponectin and Circulating Progenitor Cells (CPC) Function		5	2	0	2	Other: exercise training	Other: exercise training	migratory capacity of endothelial progenitor cells towards an SDF-1 gradient	University of Leipzig|German Research Foundation|Heart Center Leipzig - University Hospital	2	2	1	1	5	18 Years to 75 Years 聽 (Adult, Older Adult)	1	20	9	1	1	1	5	3	Allocation: Randomized|Intervention Model: Parallel Assignment|Masking: None (Open Label)|Primary Purpose: Basic Science	adipo2008	2011	2011-01-01	2011-01-01	2011-03-01	2011-03-01	2	2011-01-10	#NULL!	2015-06-02	8	https://ClinicalTrials.gov/show/NCT01272674	1	1	1272674
NCT00768066	The Transendocardial Autologous Cells (hMSC or hBMC) in Ischemic Heart Failure Trial (TAC-HFT)	TAC-HFT	5	1	0	1	1,2	Biological: Autologous human mesenchymal cells (hMSCs)|Biological: Autologous human bone marrow cells (hBMCs)|Biological: Placebo	Incidence of TE-SAE Define as Composite of Death, Non-fatal MI, Stroke, Hospitalization for Worsening Heart Failure, Cardiac Perforation, Pericardial Tamponade, Ventricular Arrhythmias >15 Sec. or With Hemodynamic Compromise or Atrial Fibrillation|Serial Troponin Values (Every 12 Hours for the First 48 Hours Post-catheterization).|Serial Creatine Kinase Values (Every 12 Hours for the First 48 Hou…	University of Miami|The Emmes Company, LLC	1	2	1	1	5	21 Years to 90 Years 聽 (Adult, Older Adult)	5	65	7	1	1	1	2	1	Allocation: Randomized|Intervention Model: Parallel Assignment|Masking: Double (Participant, Investigator)|Primary Purpose: Treatment	20070443.	2008	2008-08-01	2008-08-01	2012-08-01	2013-09-01	62	2008-10-07	2015-12-14	2015-12-14	1	https://ClinicalTrials.gov/show/NCT00768066	6	2	768066
NCT03351400	Japanese OMI Treatment With Kit-positive Cells for Enhanced Regeneration	JOKER	1	2	0	1	Biological: Stem cells administered to participants	Biological: Stem cells administered to participants	Monitoring adverse events|NYHA classification|Serum NT-proBNP|Electrocardiogram|Chest X-ray|Cardiopulmonary exercise test|Echocardiogram|Magnetic resonance imaging|Myocardial scintigraphy	Sakakibara Heart Institute|CellBank of Japan	1	2	1	1	5	20 Years and older 聽 (Adult, Older Adult)	1	6	9	1	2	2	5	1	Allocation: N/A|Intervention Model: Single Group Assignment|Masking: None (Open Label)|Primary Purpose: Treatment	PB3170012	2017	2017-11-15	2017-11-15	2022-03-01	2022-03-01	52	2017-11-22	#NULL!	2019-04-04	3	https://ClinicalTrials.gov/show/NCT03351400	5	1	3351400
NCT01033617	IMPACT-CABG Trial: IMPlantation of Autologous CD133+ sTem Cells in Patients Undergoing CABG	IMPACT-CABG	5	2	0	2	Procedure: Injection of stem cells at time of coronary artery bypass grafting	Procedure: Injection of stem cells at time of coronary artery bypass grafting	Freedom from Major Adverse Cardiac Event: cardiac death, myocardial infarct, repeat coronary bypass grafting or percutaneous intervention of bypassed artery.|Freedom from major arrhythmia: sustained ventricular tachycardia or survived sudden death.|Regional myocardial perfusion and function assessed by magnetic resonance scans.|Device performance end point: Feasibility to produce from 100ml of bo…	Centre hospitalier de l'Universit茅 de Montr茅al (CHUM)|Miltenyi Biotec, Inc.|Centre de Recherche du Centre Hospitalier de l'Universit茅 de Montr茅al|Maisonneuve-Rosemont Hospital	1	2	1	1	5	18 Years to 75 Years 聽 (Adult, Older Adult)	7	20	7	1	1	1	4	1	Allocation: Randomized|Intervention Model: Parallel Assignment|Masking: Quadruple (Participant, Care Provider, Investigator, Outcomes Assessor)|Primary Purpose: Treatment	HD08.147	2009	2009-12-01	2009-12-01	2014-12-01	2016-06-01	79	2009-12-16	#NULL!	2017-10-18	18	https://ClinicalTrials.gov/show/NCT01033617	7	1	1033617
NCT00669227	Intracoronary Stem Cell Therapy in Patients With Acute Myocardial Infarction (SCAMI)	SCAMI	5	2	0	2	1.	Other: autologous stem cells|Other: placebo suspension	difference in left ventricular ejection fraction measured by magnetic resonance imaging at baseline and 6 months follow-up|left ventricular ejection fraction measured by magnetic resonance imaging|left ventricular enddiastolic volume measured by magnetic resonance imaging|left ventricular endsystolic volume measured by magnetic resonance imaging|major adverse cardiac events	University of Ulm	1	2	1	1	5	35 Years to 75 Years 聽 (Adult, Older Adult)	2	42	9	1	1	1	4	1	Allocation: Randomized|Intervention Model: Parallel Assignment|Masking: Quadruple (Participant, Care Provider, Investigator, Outcomes Assessor)|Primary Purpose: Treatment	SCAMI 01-04	2005	2005-10-01	2005-10-01	2009-01-01	2020-09-30	183	2008-04-30	#NULL!	2014-06-10	8	https://ClinicalTrials.gov/show/NCT00669227	11	1	669227
NCT00548613	Combination Stem Cell (MESENDO) Therapy for Utilization and Rescue of Infarcted Myocardium		5	2	0	2	Biological: MESENDO	Biological: MESENDO	Safety	TCA Cellular Therapy	1	2	1	1	5	18 Years to 70 Years 聽 (Adult, Older Adult)	1	20	6	1	1	2	5	1	Allocation: Randomized|Intervention Model: Single Group Assignment|Masking: None (Open Label)|Primary Purpose: Treatment	2007-02-I	2007	2007-10-01	2007-10-01	2008-12-01	2009-03-01	17	2007-10-24	#NULL!	2011-04-28	1	https://ClinicalTrials.gov/show/NCT00548613	2	1	548613
NCT01144221	Bone Marrow Derived Mononuclear Cells for Ischemic Cardiomyopathy	Alster-Star	4	2	0	7	Procedure: Intramyocardial Cell therapy	Procedure: Intramyocardial Cell therapy	LVEF Value	Kai Jaquet, PhD, DSc|Asklepios proresearch	1	2	1	1	5	18 Years to 80 Years 聽 (Adult, Older Adult)	7	6	6	1	2	2	5	1	Allocation: N/A|Intervention Model: Single Group Assignment|Masking: None (Open Label)|Primary Purpose: Treatment	1764|2008-008368-28	2010	2010-05-01	2010-05-01	2013-05-01	2015-02-01	58	2010-06-15	#NULL!	2018-04-09	8	https://ClinicalTrials.gov/show/NCT01144221	5	1	1144221
NCT02033278	Infusion Intracoronary of Mononuclear Autologous Adult no Expanded Stem Cells of Bone Marrow on Functional Recovery in Patients With Idiopathic Dilated Cardiomyopathy and Heart Failure.		4	2	0	3	1.	Drug: Infusion of autologous mononuclear bone marrow cells|Drug: Placebo infusion	Changes in ventricular function measured angiographically.|Degree of clinical improvement based on the absence of major cardiac events (MACE) during follow-up.|Clinical and analytical progress (NYHA grade & BNP)|Time of evolution since diagnosis of idiopathic dilated cardiomyopathy prior to study entry.|Functional recovery as measured with ergometry|Echocardiography and Electrocardiography variab…	Andalusian Initiative for Advanced Therapies - Fundaci贸n P煤blica Andaluza Progreso y Salud|Iniciativa Andaluza en Terapias Avanzadas|Andalusian Network for Design and Translation of Advanced Therapies	1	2	1	1	5	18 Years to 70 Years 聽 (Adult, Older Adult)	2	27	9	1	1	1	4	1	Allocation: Randomized|Intervention Model: Parallel Assignment|Masking: Quadruple (Participant, Care Provider, Investigator, Outcomes Assessor)|Primary Purpose: Treatment	CMMo/MD/2013	2014	2014-01-06	2014-01-06	2018-10-19	2020-04-21	77	2014-01-10	#NULL!	2020-09-18	19	https://ClinicalTrials.gov/show/NCT02033278	7	1	2033278
NCT02439541	Human Umbilical-Cord-Derived Mesenchymal Stem Cell Therapy in Ischemic Cardiomyopathy	UCMSC-Heart	6	2	0	2	Biological: UCMSC group	Biological: UCMSC group	Number and nature of adverse events|Incidence of major adverse coronary events (MACE)|Exercise Time and Level|Quantify myocardium perfusion measured by SPECT|Assessment of heart function by left ventricular ejection fraction|Clinical Improvement in NYHA Classification	Affiliated Hospital to Academy of Military Medical Sciences|Ivy Institute of Stem Cells Co. Ltd	1	2	1	1	5	18 Years to 80 Years 聽 (Adult, Older Adult)	5	40	7	1	2	1	5	1	Allocation: Non-Randomized|Intervention Model: Parallel Assignment|Masking: None (Open Label)|Primary Purpose: Treatment	307-IVY-SC-001	2015	2015-05-01	2015-05-01	2017-12-01	2018-12-01	44	2015-05-08	#NULL!	2016-03-16	5	https://ClinicalTrials.gov/show/NCT02439541	4	1	2439541
NCT00260338	Stem Cell Therapy for Vasculogenesis in Patients With Severe Myocardial Ischemia		5	2	0	2	Biological: stem cell	Biological: stem cell	Improvement in myocardial perfusion measured by SPECT|Safety|Improvement in myocardial perfusion and function measured by PET and MR|Exercise time|Clinical angina status	Rigshospitalet, Denmark	1	2	1	1	5	30 Years to 80 Years 聽 (Adult, Older Adult)	5	31	9	1	2	2	5	1	Allocation: Non-Randomized|Intervention Model: Single Group Assignment|Masking: None (Open Label)|Primary Purpose: Treatment	Jens Kastrup	2005	2005-12-01	2005-12-01	2009-07-01	2009-07-01	44	2005-12-01	#NULL!	2013-05-31	2	https://ClinicalTrials.gov/show/NCT00260338	4	1	260338
NCT00235417	Stem Cell Therapy in Chronic Ischemic Heart Failure		5	2	0	2	Procedure: Bone marrow transplantation	Procedure: Bone marrow transplantation	Changes in left ventricular ejection fraction from baseline to 12 months' follow-up	Odense University Hospital	1	1	1	1	6	Child, Adult, Older Adult	2	35	9	1	2	2	5	1	Allocation: Non-Randomized|Intervention Model: Single Group Assignment|Masking: None (Open Label)|Primary Purpose: Treatment	Stem cell	2005	2005-10-01	2005-10-01	#NULL!	2007-05-01	19	2005-10-10	#NULL!	2007-06-08	2	https://ClinicalTrials.gov/show/NCT00235417	2	1	235417
NCT01557543	Stem Cell Injection to Treat Heart Damage During Open Heart Surgery		4	2	0	2	Other: Cell Therapy	Other: Cell Therapy	To evaluate the safety and feasibility of direct intra-myocardial injection of autologous bone marrow stromal cells (BMSCs) in adult subjects undergoing coronary artery bypass graft (CABG) or transmyocardial revascularization (TMR).|To assess if direct intra-myocardial injection of autologous BMSCs improves the patient's cardiac function, quality of life, and reduces cardiac events compared to hi…	National Heart, Lung, and Blood Institute (NHLBI)|NIH Heart Center at Suburban Hospital|National Institutes of Health Clinical Center (CC)	1	2	1	1	5	18 Years to 85 Years 聽 (Adult, Older Adult)	1	24	4	1	2	1	5	1	Allocation: Non-Randomized|Intervention Model: Parallel Assignment|Masking: None (Open Label)|Primary Purpose: Treatment	120078|12-H-0078	2012	2012-02-29	2012-02-29	2017-07-25	2018-06-18	77	2012-03-19	#NULL!	2018-07-05	1	https://ClinicalTrials.gov/show/NCT01557543	7	1	1557543
NCT00284713	Progenitor Cell Therapy in Dilative Cardiomyopathy		5	2	0	1	Procedure: intracoronary infusion of BMC	Procedure: intracoronary infusion of BMC	LV function (Ejection fraction within 3 months) Simpson	Johann Wolfgang Goethe University Hospital	1	2	1	1	5	18 Years to 80 Years 聽 (Adult, Older Adult)	5	30	9	1	1	2	5	1	Allocation: Randomized|Intervention Model: Single Group Assignment|Masking: None (Open Label)|Primary Purpose: Treatment	TOPCARE-DCM	2004	2004-05-01	2004-05-01	2009-01-01	2009-01-01	57	2006-02-01	#NULL!	2009-02-18	35	https://ClinicalTrials.gov/show/NCT00284713	5	1	284713
NCT00694642	Safety and Efficacy of Autologous Endothelial Progenitor Cell CD 133 for Therapeutic Angiogenesis	PROGENITOR	5	2	0	2	Biological: Selected CD 133+ cells	Biological: Selected CD 133+ cells	major adverse cardiac and cerebrovascular event|Efficacy	Pilar Jimenez Quevedo|Fundaci贸n Mutua Madrile帽a|Hospital San Carlos, Madrid	1	2	1	1	5	18 Years to 80 Years 聽 (Adult, Older Adult)	5	28	9	1	1	1	3	1	Allocation: Randomized|Intervention Model: Parallel Assignment|Masking: Triple (Participant, Care Provider, Investigator)|Primary Purpose: Treatment	progenitorCD133	2008	2008-05-01	2008-05-01	2009-05-01	2012-02-01	46	2008-06-10	#NULL!	2013-08-06	19	https://ClinicalTrials.gov/show/NCT00694642	4	1	694642
NCT04325594	The Application of the Umbilical Cord Mesenchymal Stem Cells in the Complex Treatment of Chronic Heart Failure of Non-ischemic Etiology	RegenHeart	2	2	0	1	Procedure: Cardiac catheterization|Biological: Intracoronary administration of the umbilical cord-derived mesenchymal stromal cells	Procedure: Cardiac catheterization|Biological: Intracoronary administration of the umbilical cord-derived mesenchymal stromal cells	change in the contractile function of the heart|change in the size of the heart|change in the volumes of the heart|change in the clinical condition evaluated by the Scale for Heart failure to Optimize Clinical Status|change in the markers of myocardial dysfunction|change in the in the 6-minute walk test|change in the functional status|change in the quality of life evaluated by the questionnaire S…	The Research-Clinical Center for Cardiac Surgery and Transplantology LLP|State-Financed Health Facility "Samara Regional Medical Center Dinasty"	1	2	1	1	5	18 Years and older 聽 (Adult, Older Adult)	2	60	9	1	1	1	5	1	Allocation: Randomized|Intervention Model: Parallel Assignment|Masking: None (Open Label)|Primary Purpose: Treatment	RCCCT 02-02-2020	2020	2020-03-01	2020-03-01	2020-10-31	2020-12-31	10	2020-03-27	#NULL!	2020-03-27	29	https://ClinicalTrials.gov/show/NCT04325594	1	2	4325594
NCT00644410	Autologous Mesenchymal Stromal Cell Therapy in Heart Failure		5	2	0	1	Biological: Mesenchymal stromal cell|Biological: Saline	Biological: Mesenchymal stromal cell|Biological: Saline	Improvements in left ventricular function|Clinical improvements	Rigshospitalet, Denmark	1	2	1	1	5	30 Years to 80 Years 聽 (Adult, Older Adult)	5	59	9	1	1	1	4	1	Allocation: Randomized|Intervention Model: Parallel Assignment|Masking: Quadruple (Participant, Care Provider, Investigator, Outcomes Assessor)|Primary Purpose: Treatment	MSC heart failure	2008	2008-09-01	2008-09-01	2015-03-01	2015-03-01	79	2008-03-26	#NULL!	2015-03-17	2	https://ClinicalTrials.gov/show/NCT00644410	7	2	644410
NCT00313339	Intra-coronary Infusion of Bone Marrow Derived Autologous CD34+ Selected Cells in Patients With Acute Myocardial Infarction	AMR-1	5	2	0	2	Drug: Intra-coronary infusion	Drug: Intra-coronary infusion	Cardiac function at 3 and 6 months follow-up will be compared to baseline measures obtained the day(s) before CD34+ cell product infusion.|Perfusion of the infarct region at 6 months follow-up will be compared to baseline measures obtained the day(s) before CD34+ cell product infusion|An assessment will be performed to determine if a correlation exist between clinical outcome and cell content (CD…	Emory University|Texas Heart Institute	1	2	1	1	5	18 Years to 75 Years 聽 (Adult, Older Adult)	1	31	9	1	1	4	5	1	Allocation: Randomized|Intervention Model: Factorial Assignment|Masking: None (Open Label)|Primary Purpose: Treatment	0076-2006|FDA IND 12584	2006	2006-03-01	2006-03-01	2009-03-01	2013-03-01	85	2006-04-12	#NULL!	2013-11-18	1	https://ClinicalTrials.gov/show/NCT00313339	8	1	313339
NCT00291629	Myocardial Regeneration and Angiogenesis in Myocardial Infarction With G-CSF and Intra-Coronary Stem Cell Infusion-3-DES		5	2	0	2	Drug: G-CSF (Dong-A pharmaceutical, Seoul, Korea)|Procedure: collection of mobilized peripheral blood stem cells|Procedure: Intracoronary infusion of mobilized cells	Drug: G-CSF (Dong-A pharmaceutical, Seoul, Korea)|Procedure: collection of mobilized peripheral blood stem cells|Procedure: Intracoronary infusion of mobilized cells	the change in left ventricular ejection fraction (LVEF), which was measured by cardiac MRI|changes in left ventricular volume measured by echocardiography and MRI, myocardial perfusion by coronary flow reserve, and the development of major adverse cardiac events	Seoul National University Hospital	1	1	1	1	5	up to 80 Years 聽 (Child, Adult, Older Adult)	2	96	9	1	1	1	5	1	Allocation: Randomized|Intervention Model: Parallel Assignment|Masking: None (Open Label)|Primary Purpose: Treatment	SeoulNUH cardiology	2004	2004-03-01	2004-03-01	#NULL!	2007-08-01	42	2006-02-14	#NULL!	2007-09-10	20	https://ClinicalTrials.gov/show/NCT00291629	4	2	291629
NCT04050163	MiSaver庐 Stem Cell Treatment for Heart Attack (Acute Myocardial Infarction)	MiSaver庐	2	2	0	2	Biological: MiSaver庐	Biological: MiSaver庐	Incidence of Treatment Emergent Adverse Events|Left ventricle stroke volume|End diastolic volume|Left ventricular ejection fraction (LVEF)|Participants Physical Activity	Honya Medical Inc|Chung Shan Medical University	1	2	1	1	5	20 Years to 80 Years 聽 (Adult, Older Adult)	1	15	7	1	1	5	1	1	Allocation: Randomized|Intervention Model: Sequential Assignment|Masking: Single (Participant)|Primary Purpose: Treatment	csho19052112001	2020	2020-12-01	2020-12-01	2021-12-01	2022-12-01	24	2019-08-08	#NULL!	2020-08-11	5	https://ClinicalTrials.gov/show/NCT04050163	2	1	4050163
NCT00307879	Myocardial Regeneration and Angiogenesis in Myocardial Infarction With G-CSF and Intra-Coronary Stem Cell Infusion		4	2	0	2	Drug: Drug: G-CSF (Dong-A pharmaceutical, Seoul, Korea)|Procedure: collection of mobilized peripheral blood stem cells|Procedure: Intracoronary infusion of mobilized cells	Drug: Drug: G-CSF (Dong-A pharmaceutical, Seoul, Korea)|Procedure: collection of mobilized peripheral blood stem cells|Procedure: Intracoronary infusion of mobilized cells	the change in left ventricular ejection fraction, measured by SPECT, echocardiography|changes in left ventricular volume by SPECT, echocardiography|the development of major adverse cardiac events	Seoul National University Hospital	1	1	1	1	5	up to 80 Years 聽 (Child, Adult, Older Adult)	2	20	9	1	1	1	5	1	Allocation: Randomized|Intervention Model: Parallel Assignment|Masking: None (Open Label)|Primary Purpose: Treatment	SNUH-MAGIC1	2004	2004-03-01	2004-03-01	#NULL!	2005-02-01	11	2006-03-28	#NULL!	2006-03-28	20	https://ClinicalTrials.gov/show/NCT00307879	1	1	307879
NCT00836732	Mesenchymal Stem Cells: Alterations in Genome	MESSAGE	5	2	0	2	Procedure: harvest of a small bone marrow sample	Procedure: harvest of a small bone marrow sample	Presence of small genetic alteration in mesenchymal stem cells	Nantes University Hospital	1	2	1	1	5	18 Years to 75 Years 聽 (Adult, Older Adult)	7	35	9	1	2	2	5	6	Allocation: N/A|Intervention Model: Single Group Assignment|Masking: None (Open Label)	BRD 08/9-S	2008	2008-11-01	2008-11-01	2012-03-01	2012-03-01	41	2009-02-04	#NULL!	2013-09-30	10	https://ClinicalTrials.gov/show/NCT00836732	4	1	836732
NCT02479776	A Trial of Autologous Bone Marrow Derived Stem Cells in Paediatric Heart Failure		5	2	0	3	Biological: stem cell injection	Biological: stem cell injection	adverse effect|Blood for NT pro BNP|MRI volumes	Great Ormond Street Hospital for Children NHS Foundation Trust	4	1	1	1	6	Child, Adult, Older Adult	7	10	9	1	1	3	1	1	Allocation: Randomized|Intervention Model: Crossover Assignment|Masking: Single (Outcomes Assessor)|Primary Purpose: Treatment	07CC37	2008	2008-05-01	2008-05-01	2015-01-01	2015-03-01	83	2015-06-24	#NULL!	2015-06-24	35	https://ClinicalTrials.gov/show/NCT02479776	7	1	2479776
NCT02323477	Human Umbilical Cord Stroma MSC in Myocardial Infarction	HUC-HEART	4	2	0	2	Biological: stem cell transplantation	Biological: stem cell transplantation	ventricular remodeling	Ankara University|Hacettepe University|Turkiye Yuksek Ihtisas Education and Research Hospital|ATIGEN-CELL|Dr. Sami Ulus Children's Hospital|Ankara Yildirim Beyaz谋t University	2	2	1	1	5	30 Years to 80 Years 聽 (Adult, Older Adult)	5	46	9	1	1	1	1	1	Allocation: Randomized|Intervention Model: Parallel Assignment|Masking: Single (Participant)|Primary Purpose: Treatment	741.STZ.2014	2015	2015-02-02	2015-02-02	2018-09-30	2018-12-30	48	2014-12-23	#NULL!	2020-07-10	34	https://ClinicalTrials.gov/show/NCT02323477	4	1	2323477
NCT03079401	Mesoblast Stem Cell Therapy for Patients With Single Ventricle and Borderline Left Ventricle		2	2	0	4	Biological: MPC; rexlemestrocel-L	Biological: MPC; rexlemestrocel-L	Safety- Incidence of severe adverse events|Safety- Absence of PRA status change or local inflammation|Efficacy- rate of biventricular conversion|Efficacy- improvement of LV end diastolic pressure|Efficacy- improvement of LV mass/volume ratio	Boston Children's Hospital	1	1	2	2	1	up to 5 Years 聽 (Child)	5	24	9	1	1	1	3	1	Allocation: Randomized|Intervention Model: Parallel Assignment|Masking: Triple (Participant, Care Provider, Outcomes Assessor)|Primary Purpose: Treatment	IRB-P00020575	2017	2017-11-27	2017-11-27	2021-11-01	2022-11-01	60	2017-03-14	#NULL!	2020-08-04	1	https://ClinicalTrials.gov/show/NCT03079401	5	1	3079401
NCT00221182	Stem Cell Study for Patients With Heart Disease		4	2	0	2	Genetic: Autologous peripheral blood CD34 positive cell therapy	Genetic: Autologous peripheral blood CD34 positive cell therapy	Efficacy: Severity of myocardial perfusion abnormality by sestamibi SPECT stress myocardial scintigraphy|Safety: Severe adverse events within 4 weeks after cell therapy|CCSAS (Canada Cardiovascular Society Anginal Score)|NYHA (New York Heart Association) classification|Exercise tolerance by treadmill|Left ventricular function by cardiac MRI	Foundation for Biomedical Research and Innovation|Institute of Biomedical Research and Innovation, Kobe, Hyogo, Japan|Kobe City General Hospital|Okayama University School of Medicine	1	2	1	1	5	20 Years to 80 Years 聽 (Adult, Older Adult)	5	1	9	1	2	2	5	1	Allocation: Non-Randomized|Intervention Model: Single Group Assignment|Masking: None (Open Label)|Primary Purpose: Treatment	BRI CAD 04-01	2005	2005-09-01	2005-09-01	2009-09-01	2009-09-01	49	2005-09-22	#NULL!	2011-06-22	3	https://ClinicalTrials.gov/show/NCT00221182	5	1	221182
NCT01449032	MesenchYmal STROMAL CELL Therapy in Patients With Chronic Myocardial Ischemia (MyStromalCell Trial)	MyStromalCell	5	2	0	2	Biological: MSC|Biological: Saline	Biological: MSC|Biological: Saline	Exercise test|Clinical evaluation	Rigshospitalet, Denmark	1	2	1	1	5	30 Years to 80 Years 聽 (Adult, Older Adult)	2	60	9	1	1	1	2	1	Allocation: Randomized|Intervention Model: Parallel Assignment|Masking: Double (Participant, Investigator)|Primary Purpose: Treatment	MyStromalCell	2010	2010-04-01	2010-04-01	2014-01-01	2014-01-01	46	2011-10-07	#NULL!	2014-06-10	2	https://ClinicalTrials.gov/show/NCT01449032	4	2	1449032
NCT02413450	Derivation of Human Induced Pluripotent Stem (iPS) Cells to Heritable Cardiac Arrhythmias		2	2	0	5			鈥roduction of cardiomyocytes and engineered tissues from hiPSC-derived cardiomyocytes to be used in mechanistic studies of disease and testing of therapeutic interventions.	Johns Hopkins University|National Heart, Lung, and Blood Institute (NHLBI)	1	2	1	1	5	18 Years to 85 Years 聽 (Adult, Older Adult)	7	100	4	2	3	8	6	6	Observational Model: Family-Based|Time Perspective: Prospective	NA_00085175|1R01HL128743-01A1	2013	2013-08-01	2013-08-01	2023-08-01	2023-08-01	122	2015-04-10	#NULL!	2020-03-05	1	https://ClinicalTrials.gov/show/NCT02413450	11	2	2413450
NCT02248532	Repetitive Intramyocardial CD34+ Cell Therapy in Dilated Cardiomyopathy (REMEDIUM)	REMEDIUM	5	2	0	3	Biological: Stem cell therapy	Biological: Stem cell therapy	Change in left ventricular ejection fraction|Changes in regional wall motion|Change in left ventricular dimension|Change in exercise capacity|Change in NT-proBNP	University Medical Centre Ljubljana	1	2	1	1	5	18 Years to 70 Years 聽 (Adult, Older Adult)	6	66	9	1	1	1	3	1	Allocation: Randomized|Intervention Model: Parallel Assignment|Masking: Triple (Care Provider, Investigator, Outcomes Assessor)|Primary Purpose: Treatment	REMEDIUM	2014	2014-01-01	2014-01-01	2017-09-01	2017-12-01	48	2014-09-25	#NULL!	2018-01-23	11	https://ClinicalTrials.gov/show/NCT02248532	4	2	2248532
NCT00684060	Use of Adult Autologous Stem Cells in Treating People 2 to 3 Weeks After Having a Heart Attack (The Late TIME Study)		5	1	0	1	1.	Biological: Adult stem cells|Biological: Placebo	Global Left Ventricular Function|Regional Left Ventricular Function (Infarct Zone Wall Motion)|Regional Left Ventricular Function (Border Zone Wall Motion)|Combined Endpoint|Left Ventricular Mass|End Diastolic Volume Index|End Systolic Volume Index|Infarct Volume	The University of Texas Health Science Center, Houston|National Heart, Lung, and Blood Institute (NHLBI)	1	2	1	1	5	21 Years and older 聽 (Adult, Older Adult)	2	87	4	1	1	1	4	1	Allocation: Randomized|Intervention Model: Parallel Assignment|Masking: Quadruple (Participant, Care Provider, Investigator, Outcomes Assessor)|Primary Purpose: Treatment	578|1U01HL087318|1 U01-HL-087318-01 (Project 2)	2008	2008-07-01	2008-07-01	2011-08-01	2012-02-01	44	2008-05-26	2012-05-04	2015-07-10	1	https://ClinicalTrials.gov/show/NCT00684060	4	2	684060
NCT03925324	Serial Infusions of Allogeneic Mesenchymal Stem Cells in Cardiomyopathy Patients With Left Ventricular Assist Device	STEM-VAD	2	2	0	2	1.	Biological: Human Allogeneic Mesenchymal Bone Marrow Cells (aMBMC)|Other: Placebo	Temperature|Uncontrolled systemic infection|All-cause mortality|NK cell depletion|Change in the following cardiac biomarker|Change in RV systolic function|Hospitalizations due to right heart failure|6 minute walk distance changes|Gout flares	Medstar Health Research Institute	1	2	1	1	5	18 Years and older 聽 (Adult, Older Adult)	2	30	9	1	1	1	4	1	Allocation: Randomized|Intervention Model: Parallel Assignment|Masking: Quadruple (Participant, Care Provider, Investigator, Outcomes Assessor)|Primary Purpose: Treatment	STEMVAD-001	2019	2019-05-03	2019-05-03	2021-05-01	2021-06-01	25	2019-04-24	#NULL!	2020-08-24	1	https://ClinicalTrials.gov/show/NCT03925324	3	1	3925324
NCT03129568	Transcoronary Infusion of Cardiac Progenitor Cells in Pediatric Dilated Cardiomyopathy	TICAP-DCM	1	2	0	3	Biological: CDC infusion	Biological: CDC infusion	Number of Participants with Major Cardiac Adverse Events Related to Transcoronary Infusion of CDCs.|Change in Ejection Fraction	Okayama University|Translational Research Center for Medical Innovation, Kobe, Hyogo, Japan	1	1	2	2	1	up to 17 Years 聽 (Child)	1	31	9	1	1	1	1	1	Allocation: Randomized|Intervention Model: Parallel Assignment|Masking: Single (Outcomes Assessor)|Primary Purpose: Treatment	01F1701003	2017	2017-04-14	2017-04-14	2022-03-31	2023-03-31	73	2017-04-26	#NULL!	2020-03-04	3	https://ClinicalTrials.gov/show/NCT03129568	7	1	3129568
NCT02439398	Safety and Efficacy Evaluation of Intracoronary Infusion of Allogeneic Human Cardiac Stem Cells in Patients With AMI	CAREMI	5	2	0	2	Biological: Allogeneic human cardiac stem cells (CSCs)|Other: Human Serum Albumin-HSA 5%	Biological: Allogeneic human cardiac stem cells (CSCs)|Other: Human Serum Albumin-HSA 5%	Safety measured as the number of deaths and number of Major Adverse Cardiac Events (MACE)|Efficacy measured by MRI as the infarct size change|Efficacy measured by MRI as the evolution of biomechanical parameters|Efficacy measured by MRI as the evolution of edema	Coretherapix|European Commission|Universitaire Ziekenhuizen Leuven|Saint-Louis Hospital, Paris, France|Hospital General Universitario Gregorio Mara帽on|Complejo Hospitalario de Navarra|Hospital Cl铆nico Universitario de Valladolid|Hospital Donostia|Hospital Cl铆nico Universitario de Valencia|Hospital Universitario de Salamanca|Hospital Universitario Virgen de la Victoria	1	2	1	1	5	18 Years to 80 Years 聽 (Adult, Older Adult)	5	55	7	1	1	1	4	1	Allocation: Randomized|Intervention Model: Parallel Assignment|Masking: Quadruple (Participant, Care Provider, Investigator, Outcomes Assessor)|Primary Purpose: Treatment	CTPX01	2014	2014-06-01	2014-06-01	2015-12-01	2016-11-14	30	2015-05-08	#NULL!	2017-11-14	19	https://ClinicalTrials.gov/show/NCT02439398	3	2	2439398
NCT02503280	The Transendocardial Autologous Cells (hMSC) or (hMSC) and (hCSC) in Ischemic Heart Failure Trial.	TAC-HFT-II	1	2	0	1	1.	Drug: Autologous hMSCs|Drug: Autologous Human C-Kit CSCs II|Drug: Placebo|Device: Biosense Webster MyoStar NOGA Injection Catheter System	Incidence of any treatment emergent serious adverse events (TE-SAEs)|Treatment Emergent adverse event rates|Ectopic tissue formation|48-hour ambulatory electrocardiogram (ECG) recordings.|Hematology value changes post-catheterization|Urinalysis results changes post-catheterization|Clinical chemistry values post-catheterization|Pulmonary function|Serial troponin I values|Creatine kinase-MB (CK-MB)…	Joshua M Hare|University of Miami	1	2	1	1	5	21 Years to 89 Years 聽 (Adult, Older Adult)	5	55	9	1	1	1	1	1	Allocation: Randomized|Intervention Model: Parallel Assignment|Masking: Single (Participant)|Primary Purpose: Treatment	20120203.	2025	2025-03-01	2025-03-01	2030-03-01	2032-03-01	85	2015-07-20	#NULL!	2019-10-03	1	https://ClinicalTrials.gov/show/NCT02503280	8	2	2503280
NCT02347098	Plaque Regression and Progenitor Cell Mobilization With Intensive Lipid Elimination Regimen (PREMIER), Phase II	PREMIER	5	1	0	2	Device: intensive LDL-lowering therapy|Drug: standard statin monotherapy	Device: intensive LDL-lowering therapy|Drug: standard statin monotherapy	Change in the Total Atheroma Volume From Baseline to 12 Weeks|Change in % Necrotic Core Component of Atheroma|Endothelial Progenitor Cell Colony Forming Units/ml of Peripheral Blood Across Time|Major Adverse CV Events	VA Office of Research and Development	1	2	1	1	5	31 Years and older 聽 (Adult, Older Adult)	3	270	1	1	1	1	1	4	Allocation: Randomized|Intervention Model: Parallel Assignment|Masking: Single (Outcomes Assessor)|Primary Purpose: Prevention	CLIN-010-09S-1	2015	2015-03-30	2015-03-30	2018-02-28	2019-09-30	55	2015-01-27	2019-07-10	2019-10-30	1	https://ClinicalTrials.gov/show/NCT02347098	5	5	2347098
NCT01739777	Randomized Clinical Trial of Intravenous Infusion Umbilical Cord Mesenchymal Stem Cells on Cardiopathy	RIMECARD	5	2	0	3	Biological: ucMSC|Other: Controls	Biological: ucMSC|Other: Controls	鈥?Change in global left ventricular ejection fraction|鈥?Change in functional capacity measured in O2 consumption|鈥?Occurrence of major adverse cardiac event|鈥?Change in high sensitivity C-reactive protein (hs CRP)|鈥?Reduction in level of B-type natriuretic peptide (BNP)	Universidad de los Andes, Chile	1	2	1	1	5	18 Years to 75 Years 聽 (Adult, Older Adult)	5	30	9	1	1	1	3	1	Allocation: Randomized|Intervention Model: Parallel Assignment|Masking: Triple (Participant, Care Provider, Outcomes Assessor)|Primary Purpose: Treatment	UANDES-C4C|CORFO-11IEI-9766	2012	2012-12-01	2012-12-01	2015-06-01	2015-06-01	30	2012-12-03	#NULL!	2015-06-04	31	https://ClinicalTrials.gov/show/NCT01739777	3	1	1739777
NCT03779711	Intramyocardial Injection of Autologous Umbilical Cord Blood Derived Mononuclear Cells During Surgical Repair of Hypoplastic Left Heart Syndrome		2	2	0	4	Biological: Autologous (self) mononuclear cells derived from umbilical cord blood|Procedure: Stage II Surgical repair	Biological: Autologous (self) mononuclear cells derived from umbilical cord blood|Procedure: Stage II Surgical repair	Change in Right Ventricular Ejection Fraction|Change in ejection fraction|Cumulative days of hospitalization|Change in weight|Change in heart rate|Change in oxygen saturation|Change in heart failure medication|Change in arrhythmia medication|Stage III surgical repair|Total time until listed for cardiac transplantation|Change in right ventricular function|Total time until death	Timothy J Nelson, MD, PhD|University of Oklahoma|Children's Hospital of Philadelphia|Children's Hospital Los Angeles|Children's Hospital Colorado|Children's Hospitals and Clinics of Minnesota|Ochsner Health System|Children's of Alabama|ReGen Theranostics, Inc.	1	1	2	2	1	up to 12 Months 聽 (Child)	2	100	9	1	2	1	5	1	Allocation: Non-Randomized|Intervention Model: Parallel Assignment|Masking: None (Open Label)|Primary Purpose: Treatment	18-004753	2018	2018-12-12	2018-12-12	2020-02-01	2026-02-01	87	2018-12-19	#NULL!	2020-02-25	1	https://ClinicalTrials.gov/show/NCT03779711	8	2	3779711
NCT02059512	Autologous Bone Marrow Mononuclear Cells in the Combined Treatment of Coronary Heart Disease	TAMIS	6	2	0	2	Procedure: coronary artery bypass grafting with administration of autologous bone marrow stem cells|Procedure: coronary artery bypass grafting with administration of 0.9 % NaCl (sodium chloride) 0.2 ml	Procedure: coronary artery bypass grafting with administration of autologous bone marrow stem cells|Procedure: coronary artery bypass grafting with administration of 0.9 % NaCl (sodium chloride) 0.2 ml	All-cause mortality associated with the progression of basic disease|Quality of life	St. Petersburg State Pavlov Medical University	1	2	1	1	5	18 Years to 80 Years 聽 (Adult, Older Adult)	7	100	9	1	1	1	1	1	Allocation: Randomized|Intervention Model: Parallel Assignment|Masking: Single (Investigator)|Primary Purpose: Treatment	NBK-2901-AMNKM	2013	2013-02-01	2013-02-01	2016-12-01	2018-02-01	61	2014-02-11	#NULL!	2017-09-28	21	https://ClinicalTrials.gov/show/NCT02059512	6	2	2059512
NCT02060071	Endothelial Progenitors in Aortic Stenosis: Association With Aortic Stenosis Progression and Severity		6	2	0	6	Other: Blood test	Other: Blood test	Cardiac death or need for intervantion in correlation to endothelial progenitor cells	Kaplan Medical Center	1	2	1	1	5	18 Years to 92 Years 聽 (Adult, Older Adult)	4	200	9	1	2	1	5	5	Allocation: Non-Randomized|Intervention Model: Parallel Assignment|Masking: None (Open Label)|Primary Purpose: Health Services Research	kap118711ctil	2011	2011-07-01	2011-07-01	2014-02-01	2014-06-01	36	2014-02-11	#NULL!	2014-02-11	23	https://ClinicalTrials.gov/show/NCT02060071	3	4	2060071
NCT00841958	Endocardial Stem Cells Approach Efficacy	ESCAPE	5	2	0	2	Procedure: Autologous bone marrow mononuclear stem cells or peripheral blood stem cells	Procedure: Autologous bone marrow mononuclear stem cells or peripheral blood stem cells	Null Hypothesis (Ho): There is no survival benefit in the stem cells group compared to the control group ( isolate MED therapy). H0: 莹 鈮?1 Alternative Hypothesis (Ha): There is a survival benefit in the stem cells group. HA: 莹 > 1	Meshalkin Research Institute of Pathology of Circulation	1	2	1	1	5	21 Years to 75 Years 聽 (Adult, Older Adult)	3	250	9	1	1	1	1	1	Allocation: Randomized|Intervention Model: Parallel Assignment|Masking: Single (Participant)|Primary Purpose: Treatment	SCVM-029|RU002	2007	2007-02-01	2007-02-01	2011-12-01	2011-12-01	59	2009-02-12	#NULL!	2012-04-24	21	https://ClinicalTrials.gov/show/NCT00841958	5	5	841958
NCT02923609	Cell Therapy in HFpEF	CELLpEF	2	2	0	1	2.	Biological: Cell Therapy|Biological: Control Procedure	Change in diastolic function (E/e') assessed by cMRI|Change in exercise capacity|Change in NT-proBNP levels	University Medical Centre Ljubljana	1	2	1	1	5	18 Years to 70 Years 聽 (Adult, Older Adult)	2	30	9	1	1	1	4	1	Allocation: Randomized|Intervention Model: Parallel Assignment|Masking: Quadruple (Participant, Care Provider, Investigator, Outcomes Assessor)|Primary Purpose: Treatment	CELLpEF	2016	2016-01-01	2016-01-01	2020-01-01	2020-03-01	51	2016-10-04	#NULL!	2019-04-18	11	https://ClinicalTrials.gov/show/NCT02923609	5	1	2923609
NCT00684021	Use of Adult Autologous Stem Cells in Treating People Who Have Had a Heart Attack (The TIME Study)		5	1	0	1	1.	Biological: Adult stem cells|Biological: Placebo	Global Left Ventricular Function|Regional Left Ventricular Function (Infarct Zone Wall Motion)|Regional Left Ventricular Function (Border Zone Wall Motion)|Clincal and Safety Outcomes|Left Ventricular Mass|End Diastolic Volume Index|End Systolic Volume Index|Infarct Volume	The University of Texas Health Science Center, Houston|National Heart, Lung, and Blood Institute (NHLBI)	1	2	1	1	5	21 Years and older 聽 (Adult, Older Adult)	2	120	4	1	1	1	4	1	Allocation: Randomized|Intervention Model: Parallel Assignment|Masking: Quadruple (Participant, Care Provider, Investigator, Outcomes Assessor)|Primary Purpose: Treatment	579|U01HL087318|1 U01-HL-087318-01 (Project 1)	2008	2008-07-01	2008-07-01	2012-05-01	2012-11-01	53	2008-05-26	2013-04-04	2015-06-30	1	https://ClinicalTrials.gov/show/NCT00684021	5	3	684021
NCT00615394	Autologous Transplantation of Bone Marrow Mononuclear Stem-Cells by Mini-Thoracotomy	STEMDILCARD	5	2	0	3	Procedure: intramyocardial bone marrow stem cells implantation	Procedure: intramyocardial bone marrow stem cells implantation	safety: morbidity/mortality	Instituto de Cardiologia do Rio Grande do Sul|Funda莽茫o de Amparo 脿 Pesquisa do Estado do Rio Grande do Sul, Brazil|Conselho Nacional de Desenvolvimento Cient铆fico e Tecnol贸gico	1	2	1	1	5	18 Years to 70 Years 聽 (Adult, Older Adult)	5	6	9	1	2	2	5	1	Allocation: Non-Randomized|Intervention Model: Single Group Assignment|Masking: None (Open Label)|Primary Purpose: Treatment	UP3549/04	2004	2004-04-01	2004-04-01	2006-10-01	2006-12-01	32	2008-02-14	#NULL!	2008-02-14	12	https://ClinicalTrials.gov/show/NCT00615394	3	1	615394
NCT04011059	Randomized Study of Coronary Revascularization Surgery With Injection of WJ-MSCs and Placement of an Epicardial Extracellular Matrix	scorem-cells	1	2	0	2	Biological: Wharton's jelly-derived mesenchymal cells	Biological: Wharton's jelly-derived mesenchymal cells	Left ventricular ejection fraction (LVEF)|Final diastolic and systolic volumes|Left ventricule viability|Ventricular arrhythmias|Estimated functional status|Change in the median score of Quality of life|Delayed enhancement of the left ventricle|Improvement in the 6-minute walk test|Mortality at 3 and 12 months due to cardiovascular causes|Mortality at 3 and 12 months due to all causes	Hospital San Vicente Fundaci贸n|Instituto Colombiano para el Desarrollo de la Ciencia y la Tecnolog铆a (COLCIENCIAS)|IPS Universitaria Servicios de Salud Universidad de Antioquia|Hospital San Vicente Fundaci贸n - Rionegro	1	2	1	1	5	30 Years to 75 Years 聽 (Adult, Older Adult)	5	40	9	1	1	1	4	1	Allocation: Randomized|Intervention Model: Parallel Assignment|Masking: Quadruple (Participant, Care Provider, Investigator, Outcomes Assessor)|Primary Purpose: Treatment	1.	2019	2019-07-02	2019-07-02	2022-01-30	2023-06-30	49	2019-07-08	#NULL!	2019-07-09	28	https://ClinicalTrials.gov/show/NCT04011059	5	1	4011059
NCT00081913	Stem Cell Study for Patients With Heart Disease		5	2	0	2	Genetic: Cell Therapy - Autologous CD34 Positive Cells	Genetic: Cell Therapy - Autologous CD34 Positive Cells		Losordo, Douglas, M.D.	1	2	1	1	5	21 Years and older 聽 (Adult, Older Adult)	1	24	9	1	1	9	2	1	Allocation: Randomized|Masking: Double|Primary Purpose: Treatment	165.	2004	2004-01-01	2004-01-01	2006-03-01	2006-06-01	29	2004-04-28	#NULL!	2008-01-29	1	https://ClinicalTrials.gov/show/NCT00081913	3	1	81913
NCT00384514	EPC by Intracoronary Injection in Patients With Chronic Stable Angina		6	2	0	2	Device: VesCell (TM)-Autologous EPCs/Angiogenic Cell Precursors	Device: VesCell (TM)-Autologous EPCs/Angiogenic Cell Precursors	Safety : no.& duration of adverse event & serious adverse event|Efficacy :change from baseline to 1,3,6 months of CCS, 6-minute walking test|Efficacy : change from baseline to 3 & 6 months of Sesta-mibi scan|: change from baseline to 3 & 6 months of symptom-limited exercise time,exercise-induced ischemia & METs on Sesta-mibi scan	TheraVitae Ltd.|Mahidol University	1	2	1	1	5	18 Years to 80 Years 聽 (Adult, Older Adult)	2	24	7	1	2	2	5	1	Allocation: Non-Randomized|Intervention Model: Single Group Assignment|Masking: None (Open Label)|Primary Purpose: Treatment	TV-001	2004	2004-07-01	2004-07-01	#NULL!	2006-09-01	26	2006-10-06	#NULL!	2006-10-20	23	https://ClinicalTrials.gov/show/NCT00384514	3	1	384514
NCT02293603	Dilated cardiomYopathy iNtervention With Allogeneic MyocardIally-regenerative Cells (DYNAMIC)	DYNAMIC	6	2	0	3	Biological: Allogeneic Cardiosphere-Derived Cells (CDCs)	Biological: Allogeneic Cardiosphere-Derived Cells (CDCs)	Proportion of subjects that experience new TIMI flow 0-2 or TIMI myocardial perfusion grade (TMPG) 0-2.|Proportion of subjects that experience acute myocarditis, possibly attributable to CAP-1002. In order to be considered related to CAP-1002, humoral or cellular or immune reaction specific to CAP-1002 must also be documented.|Proportion of subjects that experience ventricular tachycardia or vent…	Capricor Inc.|Cedars-Sinai Medical Center|National Institutes of Health (NIH)|National Heart, Lung, and Blood Institute (NHLBI)	1	2	1	1	5	18 Years and older 聽 (Adult, Older Adult)	1	42	8	1	1	2	4	1	Allocation: Randomized|Intervention Model: Single Group Assignment|Masking: Quadruple (Participant, Care Provider, Investigator, Outcomes Assessor)|Primary Purpose: Treatment	CAP-1002 (DYNAMIC)|R44HL095203	2014	2014-11-01	2014-11-01	2015-05-01	2020-04-01	66	2014-11-18	#NULL!	2016-06-21	1	https://ClinicalTrials.gov/show/NCT02293603	6	1	2293603
NCT02941705	Regression of Fibrosis & Reversal of Diastolic Dysfunction in HFPEF Patients Treated With Allogeneic CDCs	Regress-HFpEF	2	2	0	1	1.	Biological: Allogeneic Derived Cells|Biological: Placebo/Control Arm	the safety profile of CAP 1002; any subjects experiencing any safety related events during or post intracoronary delivery and during the follow up period.	Cedars-Sinai Medical Center|Medical University of South Carolina	1	2	1	1	5	50 Years and older 聽 (Adult, Older Adult)	2	40	9	1	1	1	3	1	Allocation: Randomized|Intervention Model: Parallel Assignment|Masking: Triple (Participant, Care Provider, Investigator)|Primary Purpose: Treatment	54823.	2017	2017-07-12	2017-07-12	2020-12-01	2021-06-01	47	2016-10-21	#NULL!	2020-01-30	1	https://ClinicalTrials.gov/show/NCT02941705	4	1	2941705
NCT00442806	Randomized Clinical Trial of Adipose-Derived Stem Cells in the Treatment of Pts With ST-elevation Myocardial Infarction		5	2	0	2	1.	Drug: Injection of ADRC's|Other: Injection of Placebo	Safety - Determined by Major Adverse Cardiac and Cerebral Events (MACCE)|Feasibility - Assessment of cardiac function via functional and imaging studies including MRI, SPECT, and Echocardiography	Cytori Therapeutics	1	2	1	1	5	20 Years to 80 Years 聽 (Adult, Older Adult)	1	14	6	1	1	1	4	1	Allocation: Randomized|Intervention Model: Parallel Assignment|Masking: Quadruple (Participant, Care Provider, Investigator, Outcomes Assessor)|Primary Purpose: Treatment	APOLLO - 01	2007	2007-11-01	2007-11-01	2012-04-01	2012-04-01	54	2007-03-02	#NULL!	2013-11-26	19	https://ClinicalTrials.gov/show/NCT00442806	5	1	442806
NCT01395212	MYSTAR-5-YEAR: Long-term Follow-up of Patients With Ischemic Heart Disease Treated With Cell Therapy	MYSTAR-5-YEAR	5	2	0	2			Occurrence of MACCE|Clinical symptoms (CCS, NYHA)|Changes in global EF|Size of infarction|Left ventricular end-diastolic and end-systolic volumes|Right ventricular end-diastolic and end-systolic volumes|Right ventricular cardiac output	Medical University of Vienna	1	2	1	1	5	18 Years to 80 Years 聽 (Adult, Older Adult)	7	60	9	2	3	8	6	6	Observational Model: Case-Only|Time Perspective: Prospective	MUW	2011	2011-07-01	2011-07-01	2013-05-01	2013-06-01	23	2011-07-15	#NULL!	2013-10-29	26	https://ClinicalTrials.gov/show/NCT01395212	2	2	1395212
NCT01734356	Molecular Mechanism Identification in Inherited Arrhythmias and Valvulopathies From Induced Pluripotent Stem Cells	Diag-iPS	4	2	0	5	Other: Skin biopsies	Other: Skin biopsies	Production of cardiomyocytes modele from skin fibroblast of arrhythmic patient|Production of valve interstitial cells modele from skin fibroblast of patient with a valvulopathy	Nantes University Hospital	1	2	1	2	2	22 Years to 60 Years 聽 (Adult)	7	20	9	1	2	9	5	6	Masking: None (Open Label)	BRD/10/11-P	2011	2011-11-01	2011-11-01	2014-11-01	2014-11-01	37	2012-11-27	#NULL!	2014-11-07	10	https://ClinicalTrials.gov/show/NCT01734356	4	1	1734356
NCT01883076	Safety Study of Autologous Umbilical Cord Blood Cells for Treatment of Hypoplastic Left Heart Syndrome		1	2	0	4	Biological: autologous cell-based delivery	Biological: autologous cell-based delivery	Incidence of all-cause mortality|Incidence of new and worsening adverse cardiac events|Percentage of subjects whose cells meet all cell release criteria|Percentage of subjects enrolled who undergo cell therapy treatment|Change in right ventricular ejection fraction at one month according to cardiac imaging with echocardiography|Change in right ventricular ejection fraction at 3 months according t…	Timothy J Nelson, MD, PhD|University of Oklahoma|Children's Hospital of Philadelphia|Children's Hospitals and Clinics of Minnesota|Children's Hospital Los Angeles|Children's Hospital Colorado|Mayo Clinic|ReGen Theranostics, Inc.	1	1	2	2	1	up to 18 Months 聽 (Child)	1	30	9	1	2	2	5	1	Allocation: N/A|Intervention Model: Single Group Assignment|Masking: None (Open Label)|Primary Purpose: Treatment	12-008521	2013	2013-05-15	2013-05-15	2020-11-01	2021-05-01	97	2013-06-21	#NULL!	2019-12-23	1	https://ClinicalTrials.gov/show/NCT01883076	9	1	1883076
NCT00523224	ACPs Combined With CABG in Patients With CHF		6	2	0	1	Procedure: Angiogenic Cell Precursors(ACPs) or Vescell TM|Biological: Angiogenic Cell Precusors	Procedure: Angiogenic Cell Precursors(ACPs) or Vescell TM|Biological: Angiogenic Cell Precusors	Evaluation criteria|Safety : no.& duration of adverse event & serious adverse event|Efficacy : EF , NYHA|change from baseline to 1 & 3 months of NYHA, 6-minute walking test|Change from baseline to 3 months of QoL(SF-36)|Efficacy:%EF,NYHA|change from baseline to 3 months of % LVEF by Echocardiography & C-MRI|change from baseline to 3 months of % infracted scar area on C-MRI|change from baseline to…	TheraVitae Ltd.	1	2	1	1	5	18 Years to 80 Years 聽 (Adult, Older Adult)	1	5	6	1	2	2	5	1	Allocation: Non-Randomized|Intervention Model: Single Group Assignment|Masking: None (Open Label)|Primary Purpose: Treatment	TV-002|ACPs-CHF	2006	2006-01-01	2006-01-01	#NULL!	2007-09-01	20	2007-08-31	#NULL!	2007-08-31	23	https://ClinicalTrials.gov/show/NCT00523224	2	1	523224
NCT01267331	Cell Therapy in Patients With Chronic Ischemic Heart Disease Undergoing Cardiac Surgery		6	2	0	2	1.	Procedure: bone marrow mononuclear cells injection|Procedure: placebo intramyocardial injection	major adverse cardiac events|left ventricular function	Chinese PLA General Hospital	1	2	1	1	5	18 Years to 75 Years 聽 (Adult, Older Adult)	5	60	9	1	1	1	2	1	Allocation: Randomized|Intervention Model: Parallel Assignment|Masking: Double (Participant, Care Provider)|Primary Purpose: Treatment	2006AA02A104	2010	2010-12-01	2010-12-01	2012-12-01	2013-06-01	30	2010-12-28	#NULL!	2011-01-12	5	https://ClinicalTrials.gov/show/NCT01267331	3	2	1267331
NCT00526253	To Assess Safety and Efficacy of Myoblast Implantation Into Myocardium Post Myocardial Infarction	MARVEL	6	2	0	1	Biological: MyoCell|Procedure: Hypothermosol	Biological: MyoCell|Procedure: Hypothermosol	6-minute walk test|Quality of Life Questionnaire|Hospitalization occurrences	Bioheart, Inc.	1	2	1	1	5	18 Years to 80 Years 聽 (Adult, Older Adult)	6	170	6	1	1	1	3	1	Allocation: Randomized|Intervention Model: Parallel Assignment|Masking: Triple (Participant, Care Provider, Investigator)|Primary Purpose: Treatment	BMI-WW-02-003	2007	2007-09-01	2007-09-01	2019-02-01	2020-09-30	159	2007-09-10	#NULL!	2017-07-21	1	https://ClinicalTrials.gov/show/NCT00526253	11	4	526253
NCT01693042	Compare the Effects of Single Versus Repeated Intracoronary Application of Autologous Bone Marrow-derived Mononuclear Cells on Mortality in Patients With Chronic Post-infarction Heart Failure	REPEAT	1	2	0	1	Biological: intracoronary infusion of autologous bone marrow-derived cells	Biological: intracoronary infusion of autologous bone marrow-derived cells	Mortality at 2 years after inclusion into the study|Morbidity at 2 and 5 years after inclusion into the study	Johann Wolfgang Goethe University Hospital	1	2	1	1	5	18 Years to 80 Years 聽 (Adult, Older Adult)	6	81	9	1	1	1	5	1	Allocation: Randomized|Intervention Model: Parallel Assignment|Masking: None (Open Label)|Primary Purpose: Treatment	2011-01-01REPEAT|2011-000595-33	2013	2013-11-01	2013-11-01	2022-11-01	2025-01-01	136	2012-09-26	#NULL!	2020-02-26	8	https://ClinicalTrials.gov/show/NCT01693042	11	2	1693042
NCT03047772	Transplantation Efficacy of Autologous Bone Marrow Mesenchymal Stem Cells With Intensive Atorvastatin in AMI Patients	TEAM-AMI	6	2	0	2	Drug: Atorvastatin|Drug: Intensive Atorvastatin|Drug: Low dose BMMSC|Drug: Middle dose BMMSC|Drug: High dose BMMSC|Drug: Transplantation	Drug: Atorvastatin|Drug: Intensive Atorvastatin|Drug: Low dose BMMSC|Drug: Middle dose BMMSC|Drug: High dose BMMSC|Drug: Transplantation	Changes in left ventricular ejection fraction from baseline to 12 months'	Yuejin Yang|Peking Union Medical College Hospital|The First Hospital of Hebei Medical University|Zunyi Medical College|Chinese Academy of Medical Sciences, Fuwai Hospital	1	2	1	1	5	30 Years to 75 Years 聽 (Adult, Older Adult)	2	124	9	1	1	4	3	1	Allocation: Randomized|Intervention Model: Factorial Assignment|Masking: Triple (Participant, Care Provider, Investigator)|Primary Purpose: Treatment	2016-807-10.1	2018	2018-03-06	2018-03-06	2018-12-31	2018-12-31	10	2017-02-09	#NULL!	2018-01-25	35	https://ClinicalTrials.gov/show/NCT03047772	1	3	3047772
NCT01709279	Clinical Trial of Autologous Adipose Tissue Derived Stromal Cell Therapy for Ischemic Heart Failure		6	2	0	1	Biological: adipose tissue derived stromal cells dosage	Biological: adipose tissue derived stromal cells dosage	all cause harmful events	Kanazawa University	1	2	1	1	5	20 Years and older 聽 (Adult, Older Adult)	7	6	9	1	2	2	5	1	Allocation: N/A|Intervention Model: Single Group Assignment|Masking: None (Open Label)|Primary Purpose: Treatment	1133.	2012	2012-08-01	2012-08-01	2019-08-01	2019-09-01	86	2012-10-18	#NULL!	2017-08-18	3	https://ClinicalTrials.gov/show/NCT01709279	8	1	1709279
NCT00743639	Autologous Transplantation of Bone Marrow Mononuclear Stem-Cells for Dilated Cardiomyopathy	SDILCM	5	2	0	3	Procedure: intramyocardial bone marrow stem cells implantation	Procedure: intramyocardial bone marrow stem cells implantation	Increase of the ejection function of the left ventricle	Instituto de Cardiologia do Rio Grande do Sul|Funda莽茫o de Amparo 脿 Pesquisa do Estado do Rio Grande do Sul, Brazil|Conselho Nacional de Desenvolvimento Cient铆fico e Tecnol贸gico	1	2	1	1	5	18 Years to 70 Years 聽 (Adult, Older Adult)	6	30	9	1	1	2	5	1	Allocation: Randomized|Intervention Model: Single Group Assignment|Masking: None (Open Label)|Primary Purpose: Treatment	UP3758	2005	2005-07-01	2005-07-01	2006-06-01	2008-06-01	36	2008-08-29	#NULL!	2008-08-29	12	https://ClinicalTrials.gov/show/NCT00743639	3	1	743639
NCT02666391	Safety and Exploratory Efficacy Study of UCMSCs in Patients With Ischemic Heart Disease (SEESUPIHD)		6	2	0	2	Biological: umbilical cord mesenchymal stem cells	Biological: umbilical cord mesenchymal stem cells	Change in global left ventricular ejection fraction (LVEF)measured by echocardiography.|Change in infarct size and myocardial viability within the infarcted region measured by emission computed tomography (ECT).|Pump failure Killip classification|New York Heart Association(NYHA) classification|Occurrence of major adverse event	South China Research Center for Stem Cell and Regenerative Medicine|Sun Yat-sen University	1	2	1	1	5	18 Years to 70 Years 聽 (Adult, Older Adult)	5	64	9	1	1	1	5	1	Allocation: Randomized|Intervention Model: Parallel Assignment|Masking: None (Open Label)|Primary Purpose: Treatment	UCMSC-2	2016	2016-05-01	2016-05-01	2017-12-01	2017-12-01	19	2016-01-28	#NULL!	2016-01-28	35	https://ClinicalTrials.gov/show/NCT02666391	2	2	2666391
NCT00268307	Bone Marrow Stem Cell Infusion Following a Heart Attack		5	2	0	2	Drug: Autologous, Unfractionated Bone Marrow Mononuclear Cells	Drug: Autologous, Unfractionated Bone Marrow Mononuclear Cells	Safety as measured by holter monitor, laboratory assessments, and cardiac MRI|Improvement of left ventricular function as assessed by serial measurements of infarct size and LV function by cardiac MRI in the active treatment group versus placebo.	Minneapolis Heart Institute Foundation|Allina Health System	1	2	1	1	5	21 Years and older 聽 (Adult, Older Adult)	1	41	9	1	1	3	4	1	Allocation: Randomized|Intervention Model: Crossover Assignment|Masking: Quadruple (Participant, Care Provider, Investigator, Outcomes Assessor)|Primary Purpose: Treatment	opt001	2005	2005-12-01	2005-12-01	2010-01-01	2010-09-01	58	2005-12-22	#NULL!	2013-12-05	1	https://ClinicalTrials.gov/show/NCT00268307	5	1	268307
NCT00416663	Vescell(TM) for the Treatment of Patients With Severe Anginal Syndrome With or Without Heart Failure		6	2	0	2	Procedure: Intracoronary administration of autologous ACPs	Procedure: Intracoronary administration of autologous ACPs	Safety of the procedure as manifested in the post treatment observation and|tests.|Changes from baseline to 1, 3 and 6 months in the CCS.|Changes from baseline to 1, 3 and 6 months of modified Bruce exercise test.|Changes from baseline to 6 months of exercise-induced ischemia on Sestamibi scan.|Changes from baseline to 6 months of %LVEF	TheraVitae Ltd.	1	2	1	1	5	18 Years to 80 Years 聽 (Adult, Older Adult)	5	10	6	1	2	2	5	1	Allocation: Non-Randomized|Intervention Model: Single Group Assignment|Masking: None (Open Label)|Primary Purpose: Treatment	TV-013	2007	2007-08-01	2007-08-01	#NULL!	2007-08-01	0	2006-12-28	#NULL!	2007-09-03	23	https://ClinicalTrials.gov/show/NCT00416663	1	1	416663
NCT01414452	Role of Adiponectin and Endothelial Progenitor Cells in Reperfusion Injury in Patients With Acute Myocardial Infarction	R虏ACE	5	2	0	2			occurrence of reperfusion injury after succesfull primary PCI|Major cardiovascular event rate	Universiteit Antwerpen	1	1	1	1	6	Child, Adult, Older Adult	7	250	9	2	3	7	6	6	Observational Model: Cohort|Time Perspective: Prospective	UAntwerpen	2011	2011-04-01	2011-04-01	2012-12-01	2013-12-01	32	2011-08-11	#NULL!	2015-07-21	17	https://ClinicalTrials.gov/show/NCT01414452	3	5	1414452
NCT02870933	Transepicardial With Transseptal Autologous CD 133+ Bone Marrow Cell Implantation in Patient Following CABG Surgery		5	1	0	2	Biological: Transepicardial with Transseptal CD 133+ Implantation	Biological: Transepicardial with Transseptal CD 133+ Implantation	Myocardial Defect Perfusion|Left Ventricular Ejection Fraction|Six Minutes Walking Test|Wall Motion Score Index|Myocardial Scar Size|Vascular Endothelial Growth Factor|Left Ventricle End Systolic Volume|Minnesota Living With Heart Failure Questionnaire|Left Ventricle End Diastolic Volume	National Cardiovascular Center Harapan Kita Hospital Indonesia	1	2	1	1	5	40 Years to 70 Years 聽 (Adult, Older Adult)	4	30	9	1	1	1	5	1	Allocation: Randomized|Intervention Model: Parallel Assignment|Masking: None (Open Label)|Primary Purpose: Treatment	LB.02.01/VII/086/KEP.007.EV	2016	2016-01-01	2016-01-01	2018-04-01	2019-04-01	40	2016-08-17	2020-04-02	2020-04-02	24	https://ClinicalTrials.gov/show/NCT02870933	4	1	2870933
NCT00629018	Safety and Efficacy Study of Stem Cell Transplantation to Treat Dilated Cardiomyopathy		5	1	0	3	Biological: CD34+ autologous stem cell transplantation|Drug: Bone Marrow Stimulation|Biological: SC therapy	Biological: CD34+ autologous stem cell transplantation|Drug: Bone Marrow Stimulation|Biological: SC therapy	Heart Failure Mortality|Changes in Left Ventricular Ejection Fraction|Changes in Exercise Capacity|Changes in Electrophysiologic Properties of Ventricular Myocardium|Changes in Plasma Inflammatory Markers|Changes in Left Ventricular Function	University Medical Centre Ljubljana|Blood Transfusion Centre of Slovenia|Stanford University	1	2	1	1	5	18 Years to 80 Years 聽 (Adult, Older Adult)	2	110	9	1	1	1	1	1	Allocation: Randomized|Intervention Model: Parallel Assignment|Masking: Single (Outcomes Assessor)|Primary Purpose: Treatment	DCM-SCT1	2006	2006-05-01	2006-05-01	2013-04-01	2013-04-01	84	2008-03-05	2015-05-12	2015-05-12	11	https://ClinicalTrials.gov/show/NCT00629018	7	3	629018
NCT02277613	A Phase 2 Trial of AMI MultiStem庐 Therapy in Subjects With Non-ST Elevation Acute Myocardial Infarction	MI-NSTEMI	4	2	0	2	Biological: AMI MultiStem cells|Other: Sham	Biological: AMI MultiStem cells|Other: Sham	Incidence and severity of adverse events|To assess the effects of AMI MultiStem therapy on cardiac function|To assess the incidence of Major Adverse Cardiovascular Events (MACE)	Athersys, Inc|National Heart, Lung, and Blood Institute (NHLBI)	1	2	1	1	5	18 Years to 85 Years 聽 (Adult, Older Adult)	2	90	5	1	1	1	2	1	Allocation: Randomized|Intervention Model: Parallel Assignment|Masking: Double (Participant, Investigator)|Primary Purpose: Treatment	B02-02|1R44HL117572-01A1	2015	2015-12-01	2015-12-01	2019-06-01	2020-01-01	50	2014-10-29	#NULL!	2020-05-04	1	https://ClinicalTrials.gov/show/NCT02277613	5	2	2277613
NCT00536887	Effects of Atorvastatin 10 mg Versus 40 mg in Eight Months Follow-up Coronary Flow Reserve and Bone Marrow Stem Cell Mobilization in Patients With Acute Myocardial Infarction		5	2	0	2	Drug: atorvastatin	Drug: atorvastatin	Comparison of atorvastatin 10 mg versus 40 mg on 8 months follow-up coronary flow reserve (CFR) and on the serial changes in stem cell mobilization (CD34, CD117, CD133, CXCR4+, C-met) after acute myocardial infarction.|Comparison of atorvastatin 10 mg versus 40 mg on the changes in the levels of inflammatory markers (hsCRP, IL-6, TNF-伪, adiponectin) and on the clinical events such as cardiac deat…	Korea University Anam Hospital	1	2	1	1	5	18 Years to 80 Years 聽 (Adult, Older Adult)	4	100	9	1	1	1	1	1	Allocation: Randomized|Intervention Model: Parallel Assignment|Masking: Single (Participant)|Primary Purpose: Treatment	CFR	2005	2005-07-01	2005-07-01	2008-01-01	2008-09-01	39	2007-09-28	#NULL!	2012-04-09	20	https://ClinicalTrials.gov/show/NCT00536887	4	2	536887
NCT00437710	Safety and Efficacy of Bone Marrow Cell Transplantation in Humans Myocardial Infarction	CARDIAC	6	2	0	2	Procedure: cell therapy, bone marrow derived stem cell	Procedure: cell therapy, bone marrow derived stem cell	Mortality|Mortality and Morbidity|Left ventricular function|Left ventricular remodeling|Heart rate variability|Baroreflex sensitivity|Stress induced myocardial ischemia|Cell dose response	Azienda Unit脿 Sanitaria Locale di Piacenza	1	2	1	1	5	18 Years to 80 Years 聽 (Adult, Older Adult)	5	50	9	1	1	1	5	1	Allocation: Randomized|Intervention Model: Parallel Assignment|Masking: None (Open Label)|Primary Purpose: Treatment	01/2007	2005	2005-07-01	2005-07-01	#NULL!	2007-02-01	19	2007-02-21	#NULL!	2010-03-24	4	https://ClinicalTrials.gov/show/NCT00437710	2	1	437710
NCT01536106	Rapid Delivery of Autologous Bone Marrow Derived Stem Cells in Acute Myocardial Infarction Patients.	AMIRST	6	2	0	2	1.	Other: Autologous Bone marrow mononuclear cells|Other: Placebo control	Number of adverse events as a measure of safety|Changes in the global Left Ventricular Ejection Fraction(LVEF), LV volumes-End Systolic Volume (ESV) and End Diastolic Volume (EDV), infarct size, myocardial mass, myocardial viability and regional wall motion abnormalities.|Major adverse cardiac events (MACE)|Quality of life	TotipotentRX Cell Therapy Pvt. Ltd.|TotipotentRX Corporation	1	2	1	1	5	18 Years to 75 Years 聽 (Adult, Older Adult)	5	30	7	1	1	1	4	1	Allocation: Randomized|Intervention Model: Parallel Assignment|Masking: Quadruple (Participant, Care Provider, Investigator, Outcomes Assessor)|Primary Purpose: Treatment	TPRX/POC/BMSC/AMIRST/1.0	2013	2013-12-01	2013-12-01	2015-01-01	2015-03-01	15	2012-02-20	#NULL!	2013-09-04	9	https://ClinicalTrials.gov/show/NCT01536106	2	1	1536106
NCT00979758	Strengthening Transplantation Effects of Bone Marrow Mononuclear Cells With Atorvastatin in Myocardial Infarction	STEM-AMI	5	2	0	2	Drug: Atorvastatin and mononuclear cells transplantation	Drug: Atorvastatin and mononuclear cells transplantation	Changes in left ventricular ejection fraction from baseline to 12 months' follow-up	Chinese Academy of Medical Sciences, Fuwai Hospital	1	2	1	1	5	30 Years to 80 Years 聽 (Adult, Older Adult)	2	100	9	1	1	4	3	1	Allocation: Randomized|Intervention Model: Factorial Assignment|Masking: Triple (Participant, Care Provider, Investigator)|Primary Purpose: Treatment	Fuwai Hospital 2009	2009	2009-01-01	2009-01-01	2015-06-01	2016-06-01	90	2009-09-18	#NULL!	2018-01-25	5	https://ClinicalTrials.gov/show/NCT00979758	8	2	979758
NCT02460770	Bone Marrow-derived Mesenchymal Stem Cells (MSC) Administration in Weaning From Left Ventricular Assist Device	MESAD	7	2	7	2	Drug: Autologous mesenchymal stem cells	Drug: Autologous mesenchymal stem cells	Feasibility of the full procedure|Ejection Fraction|Maximal Oxygen consumption|Walking distance in 6 minutes|weaning procedure|Quality of life|Measure of heart pressures|Brain natriuretic peptide|Troponin|Major bleeding|Systemic embolism|Deaths	University Hospital, Toulouse|Thoratec Corporation	1	2	1	1	5	18 Years to 75 Years 聽 (Adult, Older Adult)	1	0	7	1	2	2	5	1	Allocation: N/A|Intervention Model: Single Group Assignment|Masking: None (Open Label)|Primary Purpose: Treatment	13 150 03	2015	2015-06-01	2015-06-01	2017-06-01	2017-06-01	24	2015-06-02	#NULL!	2018-01-05	10	https://ClinicalTrials.gov/show/NCT02460770	2	1	2460770
NCT01458405	Allogeneic Heart Stem Cells to Achieve Myocardial Regeneration	ALLSTAR	4	2	0	2	1.	Biological: CAP-1002 Allogeneic Cardiosphere-Derived Cells|Drug: Placebo	Infarct size assessed by MRI	Capricor Inc.|National Institutes of Health (NIH)|National Heart, Lung, and Blood Institute (NHLBI)|California Institute for Regenerative Medicine (CIRM)	1	2	1	1	5	18 Years and older 聽 (Adult, Older Adult)	5	156	8	1	1	1	3	1	Allocation: Randomized|Intervention Model: Parallel Assignment|Masking: Triple (Participant, Care Provider, Investigator)|Primary Purpose: Treatment	1002-01|RC3HL103356-01	2012	2012-11-13	2012-11-13	2017-07-03	2019-02-28	77	2011-10-24	#NULL!	2019-04-09	1	https://ClinicalTrials.gov/show/NCT01458405	7	4	1458405
NCT00501917	MAGIC Cell-5-Combicytokine Trial	MAGIC Cell-5	6	2	0	2	Drug: G-CSF with/without darbepoetin, peripheral blood stem cell infusion	Drug: G-CSF with/without darbepoetin, peripheral blood stem cell infusion	change of left ventricular ejection fraction measured by cardiac MRI|wall motion score index exercise capacity BNP	Seoul National University Hospital	1	1	1	1	6	15 Years to 80 Years 聽 (Child, Adult, Older Adult)	6	116	9	1	1	1	2	1	Allocation: Randomized|Intervention Model: Parallel Assignment|Masking: Double|Primary Purpose: Treatment	MAGIC Cell-5	2007	2007-03-01	2007-03-01	#NULL!	2010-02-01	36	2007-07-16	#NULL!	2007-07-16	20	https://ClinicalTrials.gov/show/NCT00501917	3	3	501917
NCT01167751	Autologous Bone Marrow Derived Stem Cells for Acute Myocardial Infarction		5	2	0	2	Biological: MNC|Biological: AC 133|Biological: Control	Biological: MNC|Biological: AC 133|Biological: Control	Left ventricular ejection fraction at rest, measured by gated SPECT|Regional contractility in the AOI / Change in LV dimensions (left ventricular end systolic diameter [LVESD], left ventricular end diastolic diameter [LVEDD]) as assessed by echocardiography|changes in LVM index, LVEDV, LVESV	Royan Institute	1	2	1	1	5	18 Years to 75 Years 聽 (Adult, Older Adult)	3	90	9	1	1	1	1	1	Allocation: Randomized|Intervention Model: Parallel Assignment|Masking: Single (Outcomes Assessor)|Primary Purpose: Treatment	Royan-Heart-001	2008	2008-01-01	2008-01-01	2012-06-01	2012-07-01	55	2010-07-22	#NULL!	2016-06-21	16	https://ClinicalTrials.gov/show/NCT01167751	5	2	1167751
NCT01392625	PercutaneOus StEm Cell Injection Delivery Effects On Neomyogenesis in Dilated CardioMyopathy (The POSEIDON-DCM Study)	PoseidonDCM	5	1	0	3	Biological: Autologous hMSCs|Biological: Allogeneic hMSCs	Biological: Autologous hMSCs|Biological: Allogeneic hMSCs	Incidence of Any Treatment-emergent Serious Adverse Events (TE-SAEs)|Measurement of Changes in Peak VO2|Measurement of Changes in 6 Minute Walk|Measurement of Changes in Global Ejection Fraction|Measurement of Changes in New York Heart Association (NYHA)|Measurement of Changes in Minnesota Living With Heart Failure (MLHF) Questionnaire	Joshua M Hare|National Heart, Lung, and Blood Institute (NHLBI)|University of Miami	1	2	1	1	5	18 Years to 95 Years 聽 (Adult, Older Adult)	5	37	4	1	1	1	1	1	Allocation: Randomized|Intervention Model: Parallel Assignment|Masking: Single (Participant)|Primary Purpose: Treatment	20100968|1R01HL110737-01	2011	2011-05-19	2011-05-19	2016-08-28	2017-08-28	76	2011-07-12	2018-02-15	2018-02-15	1	https://ClinicalTrials.gov/show/NCT01392625	7	1	1392625
NCT01061580	BMAC Enhanced Coronary Artery Bypass Grafting (CABG)		4	2	0	1	Device: Harvest SmartPReP2 BMAC System	Device: Harvest SmartPReP2 BMAC System	Changes in left ventricular function|QOL (Rand 36; Minnesota Living with Heart Failure Questionnaire)|NYHA or CCS classification evaluation|Changes in left ventricular ejection fraction|Changes in left ventricular end-diastolic volume|Safety	Harvest Technologies	1	2	1	1	5	18 Years and older 聽 (Adult, Older Adult)	5	20	6	1	2	2	5	1	Allocation: Non-Randomized|Intervention Model: Single Group Assignment|Masking: None (Open Label)|Primary Purpose: Treatment	39814	2010	2010-05-01	2010-05-01	2012-12-01	2013-12-01	44	2010-02-03	#NULL!	2014-06-26	9	https://ClinicalTrials.gov/show/NCT01061580	4	1	1061580
NCT01067339	Lipoprotein-associated Phospholipase A2 (Lp-PLA2) Progenitor Cells and Coronary Atherosclerosis in Humans		5	1	0	2	1.	Drug: darapladib|Drug: placebo	Percentage Change in Coronary Artery Diameter|Percentage Change in Coronary Blood Flow (CBF)	Mayo Clinic|GlaxoSmithKline|National Heart, Lung, and Blood Institute (NHLBI)|National Institute on Aging (NIA)	1	2	1	1	5	18 Years to 85 Years 聽 (Adult, Older Adult)	3	70	8	1	1	1	3	1	Allocation: Randomized|Intervention Model: Parallel Assignment|Masking: Triple (Participant, Care Provider, Investigator)|Primary Purpose: Treatment	10-000044|5R01HL092954|5R01AG031750	2010	2010-02-04	2010-02-04	2015-11-01	2015-11-01	70	2010-02-11	2017-03-15	2017-04-18	1	https://ClinicalTrials.gov/show/NCT01067339	6	2	1067339
NCT00426868	A Randomized Clinical Trial of Adipose-derived Stem Cells in Treatment of Non Revascularizable Ischemic Myocardium		5	2	0	2	1.	Other: Direct injection of ADRCs into the Left Ventricle|Other: Direct injection of placebo into the Left Ventricle	Safety - Determined by Major Adverse Cardiac and Cerebral Events (MACCE)|Feasibility - Assessment of cardiac function using a variety of functional and imaging studies including MRI, SPECT and Echocardiography	Cytori Therapeutics	1	2	1	1	5	20 Years to 75 Years 聽 (Adult, Older Adult)	1	27	6	1	1	1	4	1	Allocation: Randomized|Intervention Model: Parallel Assignment|Masking: Quadruple (Participant, Care Provider, Investigator, Outcomes Assessor)|Primary Purpose: Treatment	PRECISE-01	2007	2007-01-01	2007-01-01	2012-03-01	2012-03-01	63	2007-01-25	#NULL!	2013-08-28	2	https://ClinicalTrials.gov/show/NCT00426868	6	1	426868
NCT00300053	ACT34-CMI -- Adult Autologous CD34+ Stem Cells		5	2	0	2	Device: stem cell injection	Device: stem cell injection	Frequency of angina episodes	Baxter Healthcare Corporation	1	2	1	1	5	21 Years to 80 Years 聽 (Adult, Older Adult)	2	150	6	1	1	1	2	1	Allocation: Randomized|Intervention Model: Parallel Assignment|Masking: Double|Primary Purpose: Treatment	24779.	2006	2006-03-01	2006-03-01	2008-03-01	2009-03-01	37	2006-03-08	#NULL!	2010-09-06	1	https://ClinicalTrials.gov/show/NCT00300053	4	3	300053
NCT02504437	Therapy of Preconditioned Autologous BMMSCs for Patients With Ischemic Heart Disease	TPAABPIHD	6	2	0	2	Biological: BMMSCs	Biological: BMMSCs	LVEF (left ventricular ejection fraction)	Academy Military Medical Science, China|Sun Yat-sen University	1	1	1	1	5	up to 75 Years 聽 (Child, Adult, Older Adult)	5	200	7	1	1	1	2	1	Allocation: Randomized|Intervention Model: Parallel Assignment|Masking: Double (Participant, Outcomes Assessor)|Primary Purpose: Treatment	BMMSC-1	2015	2015-11-01	2015-11-01	2017-12-01	2017-12-01	25	2015-07-22	#NULL!	2015-07-22	35	https://ClinicalTrials.gov/show/NCT02504437	3	4	2504437
NCT02509156	Stem Cell Injection in Cancer Survivors	SENECA	1	2	0	3	1.	Biological: Allo-MSCs|Biological: Placebo	Incidence of major adverse cardiac events (MACE)|Incidence of other significant clinical events|Subjects with events precluding their receipt of product|Subjects who receive less than 20 injections during SPI|Subjects who did not receive the intended dose of cells|Subjects who have at least one cardiac MRI endpoint measure that is uninterpretable|Subjects who fail to complete follow-up|Left Ventr…	The University of Texas Health Science Center, Houston|National Heart, Lung, and Blood Institute (NHLBI)	1	2	1	1	5	18 Years to 79 Years 聽 (Adult, Older Adult)	1	37	4	1	1	1	4	1	Allocation: Randomized|Intervention Model: Parallel Assignment|Masking: Quadruple (Participant, Care Provider, Investigator, Outcomes Assessor)|Primary Purpose: Treatment	HSC-SPH-15-0443|5UM1HL087318	2016	2016-08-01	2016-08-01	2019-11-01	2020-05-01	46	2015-07-27	#NULL!	2020-01-28	1	https://ClinicalTrials.gov/show/NCT02509156	4	1	2509156
NCT03797092	Stem Cell Therapy in Non-IschEmic Non-treatable Dilated CardiomyopathiEs II: a Pilot Study		2	2	0	3	Biological: Allogeneic adipose-derived stromal cells (CSCC_ASC)|Other: Control group	Biological: Allogeneic adipose-derived stromal cells (CSCC_ASC)|Other: Control group	Left ventricle end-systolic volume|Allogeneic antibodies|Left ventricular ejection fraction|Myocardial mass of left ventricle|NYHA|Kansas City Cardiomyopathy Questionnaire|EQ-5D3L Questionnaire|6 min walking test	JKastrup|University Medical Centre Ljubljana|Rigshospitalet, Denmark	1	2	1	1	5	30 Years to 80 Years 聽 (Adult, Older Adult)	5	30	9	1	1	1	1	1	Allocation: Randomized|Intervention Model: Parallel Assignment|Masking: Single (Outcomes Assessor)|Primary Purpose: Treatment	SCIENCE II - Pilot	2019	2019-10-01	2019-10-01	2020-09-01	2021-09-01	23	2019-01-08	#NULL!	2020-04-21	2	https://ClinicalTrials.gov/show/NCT03797092	2	1	3797092
NCT03696628	Modeling and Pharmacological Targeting of Genetic Cardiomyopathy in Children Via Cardiomyocytes Derived From Induced Pluripotent Stem Cells (DMDstem)	DMDstem	2	2	0	3	Other: Electrocardiogram|Other: physical examination|Other: echocardiography|Biological: blood test	Other: Electrocardiogram|Other: physical examination|Other: echocardiography|Biological: blood test	hiPSC-cardiomyocytes culture	University Hospital, Montpellier	1	1	2	2	1	up to 17 Years 聽 (Child)	7	24	9	1	2	1	5	3	Allocation: Non-Randomized|Intervention Model: Parallel Assignment|Masking: None (Open Label)|Primary Purpose: Basic Science	9806|2017-A01589-44	2017	2017-09-25	2017-09-25	2019-12-01	2020-12-01	39	2018-10-04	#NULL!	2019-01-24	10	https://ClinicalTrials.gov/show/NCT03696628	4	1	3696628
NCT01219452	Intramuscular Injection of Mesenchymal Stem Cell for Treatment of Children With Idiopathic Dilated Cardiomyopathy		6	2	0	3	Biological: umbilical cord mesenchymal stem cells	Biological: umbilical cord mesenchymal stem cells	echocardiography|24h HOLTER|The level of serum BNP,TNI,HGF銆丩IF and G/M-CSF|The expression level of c-kit,CD31,CD133 on peripheral blood mononuclear cells	Qingdao University	1	1	2	2	1	1 Year to 14 Years 聽 (Child)	5	30	9	1	2	2	5	1	Allocation: Non-Randomized|Intervention Model: Single Group Assignment|Masking: None (Open Label)|Primary Purpose: Treatment	MSCKX002	2010	2010-10-01	2010-10-01	2012-11-01	2012-12-01	26	2010-10-13	#NULL!	2010-10-28	5	https://ClinicalTrials.gov/show/NCT01219452	3	1	1219452
NCT00383630	Bone Marrow Cell Transplantation to Improve Heart Function in Individuals With End-Stage Heart Failure		4	1	0	1	Biological: Intramyocardial injection of bone marrow mononuclear cells|Biological: Intramyocardial injection of CD34+ selected bone marrow mononuclear cells|Device: LVAD alone	Biological: Intramyocardial injection of bone marrow mononuclear cells|Biological: Intramyocardial injection of CD34+ selected bone marrow mononuclear cells|Device: LVAD alone	Duration of Time (Minutes) a Patient is Able to Tolerate Wean|Prevalence of Normal Echocardiographic Assessments|Number of Patients Who Completed a Six Minute Walk	Columbia University|National Heart, Lung, and Blood Institute (NHLBI)	1	2	1	1	5	18 Years and older 聽 (Adult, Older Adult)	2	1	4	1	1	1	5	1	Allocation: Randomized|Intervention Model: Parallel Assignment|Masking: None (Open Label)|Primary Purpose: Treatment	AAAC2128|P50HL077096|P50HL077096-01	2007	2007-09-01	2007-09-01	2008-12-01	2008-12-01	15	2006-10-03	2019-04-17	2019-04-17	1	https://ClinicalTrials.gov/show/NCT00383630	2	1	383630
NCT02368587	Intracoronary or Intravenous Infusion Human Wharton' Jelly-derived Mesenchymal Stem Cells in Patients With Ischemic Cardiomyopathy	WJ-ICMP Tria	1	2	0	2	1.	Biological: WJMSCs Vs. placebo|Biological: Placebo	The primary end point was safety in incidence of adverse events (AEs) within 12 months|The secondary end point was efficacy in absolute change of the global LV ejection fraction (LVEF) from baseline to 12 months by MRI	Navy General Hospital, Beijing|First People's Hospital of Foshan|General Hospital of Armed Police, Beijing|PLA General Hospital, Beijing	1	1	1	1	6	17 Years to 90 Years 聽 (Child, Adult, Older Adult)	2	160	9	1	1	1	2	1	Allocation: Randomized|Intervention Model: Parallel Assignment|Masking: Double (Participant, Investigator)|Primary Purpose: Treatment	NavyGHB	2020	2020-01-01	2020-01-01	2021-01-01	2021-07-01	18	2015-02-23	#NULL!	2019-12-05	35	https://ClinicalTrials.gov/show/NCT02368587	2	4	2368587
NCT01508910	Efficacy and Safety of Targeted Intramyocardial Delivery of Auto CD34+ Stem Cells for Improving Exercise Capacity in Subjects With Refractory Angina	RENEW	5	1	0	2	1.	Biological: Auto-CD34+ cells|Biological: Placebo: Diluent used to suspend Auto-CD34+ cells|Other: Standard of care	Change From Baseline in Total Exercise Time on Exercise Tolerance Test (ETT) Using the Modified Bruce Protocol|Angina Frequency (Episodes Per Week) at the 12 Month Follow-up Visit|Change From Baseline in Total Exercise Time on Exercise Tolerance Test (ETT) at the 6 Month Follow-up Visit|Angina Frequency (Episodes Per Week) at the 6 Month Follow-up Visit|Percentage of Participants With Incidences …	Caladrius Biosciences, Inc.	1	2	1	1	5	21 Years to 80 Years 聽 (Adult, Older Adult)	3	291	6	1	1	1	2	1	Allocation: Randomized|Intervention Model: Parallel Assignment|Masking: Double (Participant, Investigator)|Primary Purpose: Treatment	901001|RENEW Study	2012	2012-04-01	2012-04-01	2015-11-01	2015-11-01	44	2012-01-12	2017-02-15	2018-12-19	1	https://ClinicalTrials.gov/show/NCT01508910	4	5	1508910
NCT01302171	Bone Marrow Derived Adult Stem Cells for Dilated Cardiomyopathy	REGEN-DCM	5	2	0	3	Drug: granulocyte colony stimulating factor (GCSF)|Procedure: bone marrow mononuclear cells	Drug: granulocyte colony stimulating factor (GCSF)|Procedure: bone marrow mononuclear cells	Change in left ventricular ejection fraction as measured by cardiac magnetic resonance imaging or computerised tomography|Change in: Concentrations of N-terminal prohormone of brain natriuretic peptide (cardiac enzyme)|Changes in V02 max (exercise capacity)|Changes in left ventricular ejection fraction, ventricular dimensions as measured by cardiac magnetic resonance imaging or computerised tomog…	Barts & The London NHS Trust|Royal Brompton & Harefield NHS Foundation Trust|University College London Hospitals	1	2	1	1	5	18 Years to 80 Years 聽 (Adult, Older Adult)	2	60	9	1	1	1	4	1	Allocation: Randomized|Intervention Model: Parallel Assignment|Masking: Quadruple (Participant, Care Provider, Investigator, Outcomes Assessor)|Primary Purpose: Treatment	2009-013112-12	2010	2010-08-01	2010-08-01	2012-12-01	2013-07-01	36	2011-02-24	#NULL!	2013-11-15	13	https://ClinicalTrials.gov/show/NCT01302171	3	2	1302171
NCT01946048	Umbilical Cord Derived Mesenchymal Stem Cells Therapy in Ischemic Cardiomyopathy		6	2	0	2	Biological: mesenchymal stem cells	Biological: mesenchymal stem cells	The examination of heart function|all-cause mortality|all-cause morbidity|major adverse cardiac and cerebrovascular events	Hebei Medical University	1	2	1	1	5	30 Years to 80 Years 聽 (Adult, Older Adult)	1	10	9	1	2	2	5	1	Allocation: N/A|Intervention Model: Single Group Assignment|Masking: None (Open Label)|Primary Purpose: Treatment	12276102D-Cardiac Disease	2013	2013-10-01	2013-10-01	2013-10-01	2014-12-01	14	2013-09-19	#NULL!	2013-10-08	5	https://ClinicalTrials.gov/show/NCT01946048	2	1	1946048
NCT01913886	Mesenchymal Stem Cells to Treat Ischemic Cardiomyopathy		5	2	0	2	Procedure: MSCs injection	Procedure: MSCs injection	Change from baseline in left ventricular ejection fraction (LVEF) measured by echocardiogram.|Change in quality of life|Changes in exercise capacity|Changes in plasma inflammatory markers	Alexandra Cristina Senegaglia|Santa Casa de Miseric贸rdia de Curitiba, Brazil|Funda莽茫o Arauc谩ria|Pontif铆cia Universidade Cat贸lica do Paran谩	1	2	1	1	5	18 Years to 75 Years 聽 (Adult, Older Adult)	5	10	9	1	2	2	5	1	Allocation: N/A|Intervention Model: Single Group Assignment|Masking: None (Open Label)|Primary Purpose: Treatment	MSC_Isquemica	2010	2010-01-01	2010-01-01	2013-09-01	2016-03-01	75	2013-08-01	#NULL!	2017-12-13	12	https://ClinicalTrials.gov/show/NCT01913886	7	1	1913886
NCT00493597	Blood Endothelium Progenitor Cells and Dendritic Cells as Predictive Biomarkers of in-Stent Restenosis		6	2	0	2				University Hospital, Antwerp	1	2	1	1	5	18 Years to 90 Years 聽 (Adult, Older Adult)	7	250	9	2	3	7	6	6	Observational Model: Cohort|Time Perspective: Prospective	EC 7/5/36	2007	2007-10-01	2007-10-01	#NULL!	2020-09-30	158	2007-06-28	#NULL!	2009-02-02	17	https://ClinicalTrials.gov/show/NCT00493597	11	5	493597
NCT00352209	Cardiomyopathy Following Stem Cell Transplantation		5	2	0	3				National Institutes of Health Clinical Center (CC)	1	2	1	1	5	18 Years to 80 Years 聽 (Adult, Older Adult)	7	#NULL!	3	2	3	9	6	6		060158|06-CC-0158	2006	2006-05-02	2006-05-02	#NULL!	2007-05-16	13	2006-07-14	#NULL!	2017-07-02	1	https://ClinicalTrials.gov/show/NCT00352209	2	#NULL!	352209
NCT01504594	Autologous Stem Cells in Pediatric Patients With Dilated Cardiomyopathy		3	2	0	3	Procedure: Intracoronary autologous stem cell infusion	Procedure: Intracoronary autologous stem cell infusion	Safeness of autologous bone marrow derived stem cells infused through cardiac catheterization to coronary arteries.|Effectiveness of autologous bone marrow derived stem cells infused through cardiac catheterization to coronary arteries.	Hospital Universitario Dr. Jose E. Gonzalez	1	1	2	2	1	1 Year to 16 Years 聽 (Child)	1	10	9	1	2	2	5	1	Allocation: N/A|Intervention Model: Single Group Assignment|Masking: None (Open Label)|Primary Purpose: Treatment	HE-2012	2012	2012-01-01	2012-01-01	2013-08-01	2013-08-01	19	2012-01-05	#NULL!	2013-08-09	7	https://ClinicalTrials.gov/show/NCT01504594	2	1	1504594
NCT01076920	Mesenchymal Stem Cells and Myocardial Ischemia	MESAMI	5	2	0	2	Genetic: Mesenchymal stem cells	Genetic: Mesenchymal stem cells	Evaluate safety and feasibility of transendocardial injection using the NogaStar XP Mapping Catheter with the MyostarTM Left Ventricular Injection Catheter of autologous MSC in subjects with chronic myocardial ischemia and left ventricular dysfunction|Change from baseline in SF-36, VO2max, 6 min walk test, and the NYHA, CCS Classifications Effect related to cardiac function	University Hospital, Toulouse|French Blood Establishment|Nantes University Hospital|Ministry of Health, France	1	2	1	1	5	18 Years and older 聽 (Adult, Older Adult)	5	10	9	1	2	2	5	1	Allocation: N/A|Intervention Model: Single Group Assignment|Masking: None (Open Label)|Primary Purpose: Treatment	505008.	2009	2009-10-01	2009-10-01	2014-02-01	2014-09-01	60	2010-02-26	#NULL!	2014-09-19	10	https://ClinicalTrials.gov/show/NCT01076920	5	1	1076920
NCT01271309	Stem Cell Migratory Activity: Prognostic Marker in Myocardial Ischemia		5	2	0	2			Prognostic value of CD133+ stem cells in MI|Correlation of disease evolution and other biomarkers	IRCCS Multimedica|University Hospital of Ferrara	1	2	1	1	5	18 Years and older 聽 (Adult, Older Adult)	7	170	9	2	3	7	6	6	Observational Model: Cohort|Time Perspective: Prospective	05/2007_Ferrara	2007	2007-07-01	2007-07-01	2008-08-01	2013-07-01	73	2011-01-06	#NULL!	2013-08-09	4	https://ClinicalTrials.gov/show/NCT01271309	7	4	1271309
NCT01234181	Clinical Study of Hypoxia-Stressed Bone Marrow Mononuclear Cell Transplantation to Treat Heart Diseases	CSHSBMMCTTHD	6	2	0	2	Procedure: Hypoxia-stressed BMSCs transplantation to cure MI	Procedure: Hypoxia-stressed BMSCs transplantation to cure MI	Heart function	Second Affiliated Hospital, School of Medicine, Zhejiang University	1	1	1	1	6	Child, Adult, Older Adult	7	100	9	1	1	1	5	1	Allocation: Randomized|Intervention Model: Parallel Assignment|Masking: None (Open Label)|Primary Purpose: Treatment	SAHZJU CT001|SFDA2010	2010	2010-11-01	2010-11-01	2012-12-01	2012-12-01	25	2010-11-04	#NULL!	2010-11-04	35	https://ClinicalTrials.gov/show/NCT01234181	3	2	1234181
NCT04005989	Adipose Stromal Cells Injection in the Myocardium for Induction of Revascularization	ADMIRE	1	2	0	2	Biological: Stromal Cells Injection	Biological: Stromal Cells Injection	Cardiovascular Death|Unstable angina|Acute myocardial infarction|Unplanned myocardial revascularization surgery|Unplanned myocardial revascularization through angioplasty|All cause mortality|Stroke|Cardiogenic shock|Occurence of complex ventricular arrhythmia|New onset atrial fibrilation|Occurence of acute pulmonary edema|Pulmonary embolism|Acute respiratory failure of any cause|Septic shock|New …	Hospital do Coracao	1	2	1	1	5	18 Years to 80 Years 聽 (Adult, Older Adult)	3	40	9	1	1	1	4	1	Allocation: Randomized|Intervention Model: Parallel Assignment|Masking: Quadruple (Participant, Care Provider, Investigator, Outcomes Assessor)|Primary Purpose: Treatment	ADMIRE	2019	2019-12-01	2019-12-01	2021-11-30	2021-12-20	25	2019-07-02	#NULL!	2019-07-02	35	https://ClinicalTrials.gov/show/NCT04005989	3	1	4005989
NCT03515291	A Trial of Cardiac Injections of iMP Cells During CABG Surgery		1	2	0	2	Biological: iMP cells|Other: Control injection	Biological: iMP cells|Other: Control injection	LGE-CMR|Major Adverse Cardiac Events (MACE)|Major arrhythmic events|All cause mortality|New York Heart Association (NYHA) Class|Quality of life questionnaires|Length of stay in intensive care/high dependency unit and time to discharge|Blood biomarkers (routine and exploratory)	Cell Therapy Ltd.|Royal Brompton & Harefield NHS Foundation Trust	1	2	1	1	5	18 Years and older 聽 (Adult, Older Adult)	2	50	7	1	1	1	4	1	Allocation: Randomized|Intervention Model: Parallel Assignment|Masking: Quadruple (Participant, Care Provider, Investigator, Outcomes Assessor)|Primary Purpose: Treatment	CLX003-IMP-2-170121	2020	2020-01-01	2020-01-01	2021-01-01	2021-07-01	18	2018-05-03	#NULL!	2020-01-27	35	https://ClinicalTrials.gov/show/NCT03515291	2	1	3515291
NCT00927784	Effect of Intramyocardial Injection of Mesenchymal Precursor Cells on Heart Function in People Receiving an LVAD		4	1	0	1	Biological: Mesenchymal Precursor cells (RevascorTM)|Drug: Cryoprotective media alone	Biological: Mesenchymal Precursor cells (RevascorTM)|Drug: Cryoprotective media alone	Incidence of Infectious Myocarditis|Incidence of Myocardial Rupture|Incidence of Neoplasm|Incidence of Hypersensitivity Reaction|Incidence of Immune Sensitization|Assessment of LVAD Wean|Incidence of Study Intervention-related Adverse Events|Incidence of All Serious Adverse Events|Number of Patients Who Experienced Donor-specific HLA Sensitization|Incidence of Myocardial Neovascularization at Tim…	Icahn School of Medicine at Mount Sinai|National Heart, Lung, and Blood Institute (NHLBI)|Angioblast Systems	1	2	1	1	5	18 Years and older 聽 (Adult, Older Adult)	2	10	8	1	1	1	3	1	Allocation: Randomized|Intervention Model: Parallel Assignment|Masking: Triple (Participant, Care Provider, Investigator)|Primary Purpose: Treatment	GCO 08-1093|P50HL077096	2009	2009-08-01	2009-08-01	2010-05-01	2011-02-01	18	2009-06-25	2019-03-05	2019-03-05	1	https://ClinicalTrials.gov/show/NCT00927784	2	1	927784
NCT02323620	Impact of Intracoronary Injection of Autologous BMMC for LV Contractility and Remodeling in Patients With STEMI	RACE-STEMI	1	2	0	1	Procedure: Intracoronary infusion of BM-MC	Procedure: Intracoronary infusion of BM-MC	Left ventricle ejection fraction change evaluated by CT|Change in left ventricle End-Systolic Volume (ESV) and End-Diastolic Volume (EDV) evaluated by CT|Time from randomisation to cardiac death|Time from randomisation to cardiovascular death or rehospitalisation due to heart failure|Incidence and severity of adverse events	American Heart of Poland	1	2	1	1	5	18 Years and older 聽 (Adult, Older Adult)	3	200	9	1	1	1	5	1	Allocation: Randomized|Intervention Model: Parallel Assignment|Masking: None (Open Label)|Primary Purpose: Treatment	AHP-001	2019	2019-03-01	2019-03-01	2022-07-01	2022-12-01	46	2014-12-23	#NULL!	2019-01-23	22	https://ClinicalTrials.gov/show/NCT02323620	4	4	2323620
NCT02635464	Human Umbilical Cord-derived Mesenchymal Stem Cells With Injectable Collagen Scaffold Transplantation for Chronic Ischemic Cardiomyopathy		6	2	0	2	Biological: hUC-MSCs+Injectable collagen scaffold+CABG|Biological: hUC-MSCs+CABG|Procedure: CABG	Biological: hUC-MSCs+Injectable collagen scaffold+CABG|Biological: hUC-MSCs+CABG|Procedure: CABG	Incidence of treatment-emergent adverse events|Myocardial blood flow|Left ventricle ejection fraction (LVEF)|Infarct size|New York Heart Association (NYHA) Functional Classification|Canadian Cardiovascular Society (CCS) Angina Grading Scale	Chinese Academy of Sciences|The Affiliated Nanjing Drum Tower Hospital of Nanjing University Medical School	1	2	1	1	5	35 Years to 65 Years 聽 (Adult, Older Adult)	5	45	9	1	1	1	2	1	Allocation: Randomized|Intervention Model: Parallel Assignment|Masking: Double (Participant, Outcomes Assessor)|Primary Purpose: Treatment	CAS-XDA-CIC/IGDB	2015	2015-10-01	2015-10-01	2019-12-01	2019-12-01	51	2015-12-18	#NULL!	2019-01-07	5	https://ClinicalTrials.gov/show/NCT02635464	5	1	2635464
NCT01957826	Mesenchymal Stem Cells for Idiopathic Dilated Cardiomyopathy		6	2	0	3	1.	Other: bone marrow-derived MSCs injection|Other: placebo intervention	Major adverse cardiac adverse events. SAEs and AEs.|NYHA functional class.|Incidence of complications with the use of NOGA XPTM catheters.|Laboratory parameters including C-reactive protein an brain natriuretic peptide|NYHA Functional Class|Max.oxygen consumption(MVO2),functional capacity.|Quality of life questionnaires|Extension. of perfusion defects(MRI/SPECT).|LVEF, ventricular vol.,wall motio…	Hospital General Universitario Gregorio Mara帽on|Ministerio de Sanidad, Servicios Sociales e Igualdad	1	2	1	1	5	18 Years to 80 Years 聽 (Adult, Older Adult)	5	70	9	1	1	1	4	1	Allocation: Randomized|Intervention Model: Parallel Assignment|Masking: Quadruple (Participant, Care Provider, Investigator, Outcomes Assessor)|Primary Purpose: Treatment	FIBHGM-ECNC017-2010|2010-024406-35|MIYOCYTE	2013	2013-03-01	2013-03-01	2018-03-01	2018-03-01	61	2013-10-08	#NULL!	2016-11-18	19	https://ClinicalTrials.gov/show/NCT01957826	6	2	1957826
NCT02052427	Safety & Efficacy of Adipose-Derived Regenerative Cells in the Treatment of Chronic Myocardial Ischemia (ATHENA II)	ATHENA II	5	2	0	2	1.	Device: Celution System|Device: Placebo	Primary Efficacy - Change in Minnesota Living with Heart Failure Questionnaire|Secondary Efficacy - Change in mVO2|Secondary Efficacy - Change in LVESV/LVEDV|Secondary Efficacy - Change in Ejection Fraction|Secondary Efficacy - Change in perfusion defect|Secondary Efficacy - Resource Utilization|Secondary Efficacy - Change in heart failure symptoms, angina, and quality of life	Cytori Therapeutics	1	2	1	1	5	20 Years to 80 Years 聽 (Adult, Older Adult)	2	3	6	1	1	1	4	1	Allocation: Randomized|Intervention Model: Parallel Assignment|Masking: Quadruple (Participant, Care Provider, Investigator, Outcomes Assessor)|Primary Purpose: Treatment	ATHENA II	2014	2014-01-01	2014-01-01	2015-08-01	2016-10-01	33	2014-02-03	#NULL!	2016-10-28	1	https://ClinicalTrials.gov/show/NCT02052427	3	1	2052427
NCT03572660	Use of Bone Marrow Derived Stem Cell and G-CSF With Circulatory Assistance in the Treatment of DCM	DCM-Support	2	2	0	3	Biological: Bone marrow derived mononuclear cells and G-CSF	Biological: Bone marrow derived mononuclear cells and G-CSF	Change in Left Ventricular Ejection Fraction Imaging|Change in Left Ventricular Ejection Fraction|Blood parameters|Clinical outcomes|Change in exercise capacity 6 minutes walk test|Change in NHYA classfication	Barts & The London NHS Trust	1	2	1	1	5	18 Years to 85 Years 聽 (Adult, Older Adult)	2	20	9	1	2	2	5	1	Allocation: N/A|Intervention Model: Single Group Assignment|Masking: None (Open Label)|Primary Purpose: Treatment	Reda 012357|2018-001063-23	2018	2018-12-24	2018-12-24	2020-12-30	2021-07-30	32	2018-06-28	#NULL!	2020-01-18	13	https://ClinicalTrials.gov/show/NCT03572660	3	1	3572660
NCT00114452	Safety Study of Adult Mesenchymal Stem Cells (MSC) to Treat Acute Myocardial Infarction		5	2	0	2	1.	Biological: Provacel|Biological: Placebo	Comparison of treatment adverse event rates between the 0.5, 1.6 and 5.0 million mesenchymal stem cells per kilogram dose cohorts and placebo groups.	Mesoblast, Inc.|Mesoblast, Ltd.	1	2	1	1	5	21 Years to 85 Years 聽 (Adult, Older Adult)	1	60	6	1	1	1	4	1	Allocation: Randomized|Intervention Model: Parallel Assignment|Masking: Quadruple (Participant, Care Provider, Investigator, Outcomes Assessor)|Primary Purpose: Treatment	401-402	2005	2005-03-22	2005-03-22	2006-10-04	2008-04-24	38	2005-06-15	#NULL!	2020-03-10	1	https://ClinicalTrials.gov/show/NCT00114452	4	2	114452
NCT01720888	Intracoronary Autologous Mesenchymal Stem Cells Implantation in Patients With Ischemic Dilated Cardiomyopathy		6	2	0	3	Other: BM-MSCs	Other: BM-MSCs	Change in LV ejection fraction as measured by echocardiogram and cardiac MRI after implantation|Changes in functional status|Improvement in other LV parameters as assessed by echocardiogram and cardiovascular magnetic resonance(CMR).|Resolution of scar tissue volume/area on cardiac MRI|Change in serum N Terminal-pro B type natriuretic peptide(NT-proBNP)level|Freedom from major adverse cardiac eve…	National University of Malaysia|Cytopeutics Sdn. Bhd.	1	2	1	1	5	35 Years to 75 Years 聽 (Adult, Older Adult)	2	80	7	1	1	1	5	1	Allocation: Randomized|Intervention Model: Parallel Assignment|Masking: None (Open Label)|Primary Purpose: Treatment	ERGS/1/2011/SKK/UKM/02/72	2012	2012-07-01	2012-07-01	2015-12-01	2015-12-01	42	2012-11-02	#NULL!	2015-04-16	30	https://ClinicalTrials.gov/show/NCT01720888	4	2	1720888
NCT04476901	Transendocardial Injection of Allogeneic-MSC in Patients With Non-Ischemic Dilated Cardiomyopathy	DCMII	1	2	0	3	1.	Biological: allogeneic human mesenchymal stem cells (hMSCs)|Other: Placebo	Change in LVEF|Change in global ventricular strain|Change in left regional strain|Left ventricular function concordance|Change in LVEDVI|Change in LVESVI|Change in Maximal oxygen consumption (VO2 max)|Change in Exercise tolerance|Change in Minnesota Living with Heart Failure Questionnaire (MLHFQ) Score|Change in New York Heart Association (NYHA) Class|Percent change in flow mediated diameter|Chan…	Joshua M Hare|United States Department of Defense|The University of Texas Health Science Center, Houston|University of Miami	1	2	1	1	5	18 Years to 80 Years 聽 (Adult, Older Adult)	2	136	2	1	1	1	4	1	Allocation: Randomized|Intervention Model: Parallel Assignment|Masking: Quadruple (Participant, Care Provider, Investigator, Outcomes Assessor)|Primary Purpose: Treatment	20200566|CDMRP-PR191597|20-02-134	2020	2020-12-01	2020-12-01	2024-12-01	2024-12-01	49	2020-07-20	#NULL!	2020-09-17	1	https://ClinicalTrials.gov/show/NCT04476901	5	3	4476901
NCT02462330	Administration of Mesenchymal Stem Cells in Patients With Chronic Ischemic Cardiomyopathy (MESAMI2)	MESAMI2	2	2	0	2	1.	Drug: Autologous MSC from bone marrow|Drug: Placebo comparator	Change in VO2max|Left ventricular viability|NYHA/CCS class|Quality of life (Minnesota questionnaire)|VO2 max|6'walking-test|Echocardiography|Myocardial perfusion imaging|BNP blood test	University Hospital, Toulouse	1	2	1	1	5	18 Years to 75 Years 聽 (Adult, Older Adult)	2	90	9	1	1	1	2	1	Allocation: Randomized|Intervention Model: Parallel Assignment|Masking: Double (Participant, Investigator)|Primary Purpose: Treatment	10 142 01	2016	2016-02-19	2016-02-19	2020-12-01	2020-12-01	58	2015-06-04	#NULL!	2020-07-30	10	https://ClinicalTrials.gov/show/NCT02462330	5	2	2462330
NCT03798353	Pericardial Matrix With Mesenchymal Stem Cells for the Treatment of Patients With Infarcted Myocardial Tissue	PERISCOPE	2	2	0	2	Combination Product: PeriCord: Expanded and cryopreserved allogeneic umbilical cord Wharton麓s jelly-derived adult mesenchymal stem cells colonized on human pericardial matrix.|Procedure: Surgery by sternotomy	Combination Product: PeriCord: Expanded and cryopreserved allogeneic umbilical cord Wharton麓s jelly-derived adult mesenchymal stem cells colonized on human pericardial matrix.|Procedure: Surgery by sternotomy	Rate of death or rehospitalization due to any cause and / or adverse reactions related to the procedure / product under investigation.|Death rate or rehospitalization due to cardiovascular causes|Rate of relevant arrhythmias in Holter of 24 hours|Relevant changes in N-terminal B-type natriuretic peptide (NT-proBNP) and High sensitivity troponin I (hsTnI) levels|Changes in the necrotic myocardial …	Fundaci贸 Institut Germans Trias i Pujol|Germans Trias i Pujol Hospital	1	2	1	1	5	18 Years to 99 Years 聽 (Adult, Older Adult)	1	12	9	1	1	1	2	1	Allocation: Randomized|Intervention Model: Parallel Assignment|Masking: Double (Participant, Investigator)|Primary Purpose: Treatment	ICOR-2016-02|2018-001964-49	2019	2019-05-13	2019-05-13	2021-05-13	2021-05-13	24	2019-01-09	#NULL!	2020-04-16	19	https://ClinicalTrials.gov/show/NCT03798353	2	1	3798353
NCT00874354	Randomized Evaluation of Intracoronary Transplantation of Bone Marrow Stem Cells in Myocardial Infarction	REVITALIZE	5	2	0	2	Drug: Intracoronary Transplantation of Bone Marrow Stem Cells	Drug: Intracoronary Transplantation of Bone Marrow Stem Cells	Safety and feasibility of intracoronary administration of autologous bone marrow-derived mononuclear cells; Improvement of global left ventricular ejection fraction by cardiac MRI and echocardiography after 4 months.|Freedom from Major Adverse Cardiac Event (MACE)	Cedars-Sinai Medical Center	1	2	1	1	5	18 Years to 80 Years 聽 (Adult, Older Adult)	1	27	9	1	2	2	5	1	Allocation: N/A|Intervention Model: Single Group Assignment|Masking: None (Open Label)|Primary Purpose: Treatment	4441.	2005	2005-07-01	2005-07-01	2013-06-01	2013-06-01	96	2009-04-02	#NULL!	2017-02-02	1	https://ClinicalTrials.gov/show/NCT00874354	8	1	874354
NCT00545610	ACT34-CMI -- Adult Autologous CD34+ Stem Cells (Follow-Up Study)		5	2	0	2			Long-term safety of intramyocardial injections of Auto-CD34+ cells relative to placebo for reducing the number of angina episodes in subjects with refractory chronic myocardial ischemia over a 12-month follow-up period.|Long-term efficacy of Auto-CD34+ cells relative to placebo for reducing the number of angina episodes in subjects with refractory chronic myocardial ischemia and the effects of th…	Caladrius Biosciences, Inc.	1	2	1	1	5	21 Years to 81 Years 聽 (Adult, Older Adult)	7	150	6	2	3	6	6	6	Observational Model: Case-Control|Time Perspective: Prospective	34976.	2007	2007-10-01	2007-10-01	2010-04-01	2010-06-01	32	2007-10-17	#NULL!	2018-11-28	1	https://ClinicalTrials.gov/show/NCT00545610	3	3	545610
NCT02975518	Tracking Endothelial Cells in Arterial Injury		6	2	0	2	Biological: Administration of radio labelled endothelial outgrowth cells	Biological: Administration of radio labelled endothelial outgrowth cells	Standard uptake value	University of Edinburgh|British Heart Foundation	1	2	1	1	5	18 Years to 85 Years 聽 (Adult, Older Adult)	7	36	9	1	1	1	5	3	Allocation: Randomized|Intervention Model: Parallel Assignment|Masking: None (Open Label)|Primary Purpose: Basic Science	Protocol v 3	2015	2015-12-01	2015-12-01	2018-02-01	2018-02-01	26	2016-11-29	#NULL!	2016-11-29	13	https://ClinicalTrials.gov/show/NCT02975518	3	1	2975518
NCT02445534	Registry of Cell Therapy in Non-Ischemic Dilated Cardiomyopathy	RECORD	2	2	0	3	Biological: Autologous stem cell therapy	Biological: Autologous stem cell therapy	Transplantation-free survival|Changes in left ventricular ejection fraction|Changes in left ventricular dimensions|Changes in left ventricular diastolic function|Changes in right ventricular function	University Medical Centre Ljubljana	1	2	1	1	5	18 Years to 65 Years 聽 (Adult, Older Adult)	7	250	9	2	3	7	6	6	Observational Model: Cohort|Time Perspective: Prospective	RECORD	2005	2005-01-01	2005-01-01	2020-01-01	2020-05-01	187	2015-05-15	#NULL!	2019-04-18	11	https://ClinicalTrials.gov/show/NCT02445534	11	5	2445534
NCT02032004	Efficacy and Safety of Allogeneic Mesenchymal Precursor Cells (Rexlemestrocel-L) for the Treatment of Heart Failure.	DREAM HF-1	1	2	0	1	Biological: Allogeneic Mesenchymal Precursor Cells (MPC)|Other: Sham Comparator	Biological: Allogeneic Mesenchymal Precursor Cells (MPC)|Other: Sham Comparator	Time to recurrent non-fatal decompensated heart failure major adverse cardiac events (HF-MACE) that occur prior to the first terminal cardiac event (TCE).|Time-to-first terminal cardiac event (TCE)|Time-to-hospital admissions for non-fatal decompensated HF events|Time-to-urgent care outpatient HF visits|Time-to-successfully resuscitated cardiac death (RCD) events|Total length of in-hospital stay …	Mesoblast, Inc.|Mesoblast, Ltd.	1	2	1	1	5	18 Years to 80 Years 聽 (Adult, Older Adult)	3	566	6	1	1	1	3	1	Allocation: Randomized|Intervention Model: Parallel Assignment|Masking: Triple (Participant, Investigator, Outcomes Assessor)|Primary Purpose: Treatment	MSB-MPC-CHF001	2014	2014-02-14	2014-02-14	2020-05-29	2020-05-29	77	2014-01-09	#NULL!	2020-04-01	1	https://ClinicalTrials.gov/show/NCT02032004	7	5	2032004
NCT02256501	Intracoronary Transplantation of Bone Marrow Derived Mononuclear Cells in Pediatric Cardiomyopathy		5	2	0	3	Biological: Mono Nuclear Cell (MNC) transplantation	Biological: Mono Nuclear Cell (MNC) transplantation	Death|Arrest|Dysrhythmia|Heart transplantation|Hospital admission for heart failure	Nasser Aghdami MD., PhD|Royan Institute	1	1	2	2	1	1 Year to 16 Years 聽 (Child)	5	30	9	1	1	1	1	1	Allocation: Randomized|Intervention Model: Parallel Assignment|Masking: Single (Investigator)|Primary Purpose: Treatment	Royan-Heart-004	2013	2013-06-01	2013-06-01	2016-03-01	2016-12-01	43	2014-10-03	#NULL!	2017-04-27	16	https://ClinicalTrials.gov/show/NCT02256501	4	1	2256501
NCT00765453	Bone Marrow Derived Adult Stem Cells for Acute Anterior Myocardial Infarction	REGEN-AMI	5	2	0	2	1.	Other: Bone marrow derived progenitor cells or placebo infusion|Other: Placebo infusion	Longitudinal change in left ventricular function (ejection fraction)|Longitudinal change in left ventricular function (ejection fraction), change in left ventricular end systolic volume, and change in infarct size|Longitudinal change in left ventricular function as measured by LV angiography|Longitudinal change in left ventricular function assessed by echocardiography.|Change in left ventricular …	Barts & The London NHS Trust|University College, London|Queen Mary University of London	1	2	1	1	5	18 Years to 80 Years 聽 (Adult, Older Adult)	7	100	9	1	1	1	3	1	Allocation: Randomized|Intervention Model: Parallel Assignment|Masking: Triple (Participant, Care Provider, Investigator)|Primary Purpose: Treatment	07/Q0603/76|2007-002-144	2008	2008-03-01	2008-03-01	2014-03-01	2018-03-01	122	2008-10-03	#NULL!	2020-03-02	2	https://ClinicalTrials.gov/show/NCT00765453	11	2	765453
NCT00333827	Cell Therapy In Dilated Cardiomyopathy		5	2	0	3	Drug: optimal therapy for cardiaca failure|Procedure: cell	Drug: optimal therapy for cardiaca failure|Procedure: cell	increase of the ejection fraction of the left ventricle|Death by any cause|Maximum oxygen consumption difference, as measured by ergoespirometry, at six and twelve months in relation to baseline|Difference in life quality as estimated by Minnesota living with Heart Failure Questionnaire|Difference in NYHA functional class|Percent number of patients that reached an absolute increase of 5% in eject…	Ministry of Health, Brazil|Financiadora de Estudos e Projetos	1	2	1	1	5	18 Years to 65 Years 聽 (Adult, Older Adult)	3	115	9	1	1	1	4	1	Allocation: Randomized|Intervention Model: Parallel Assignment|Masking: Quadruple (Participant, Care Provider, Investigator, Outcomes Assessor)|Primary Purpose: Treatment	EMRTCC-MCD	2006	2006-01-01	2006-01-01	2012-12-01	2013-02-01	86	2006-06-06	#NULL!	2017-03-13	12	https://ClinicalTrials.gov/show/NCT00333827	8	3	333827
NCT03455725	CardiAMP CMI Randomized Controlled Pivotal Trial in Patients With Chronic Myocardial Ischemia and Refractory Angina	CardiAMP CMI	1	2	0	2	Device: CardiAMP Cell Therapy System|Other: Sham Treatment	Device: CardiAMP Cell Therapy System|Other: Sham Treatment	Change from Baseline in Total Exercise Time on the treadmill using the Modified Bruce Protocol|Safety: overall survival at 12 months follow-up|Safety: Total Major adverse cardiac events (MACE) at 12 months follow-up|Efficacy: Change from baseline in Total Exercise Time at 6 months follow-up|Efficacy: Change of angina frequency (per week) at 12 months follow-up|Efficacy: Change of Angina Frequency…	BioCardia, Inc.	1	2	1	1	5	21 Years to 80 Years 聽 (Adult, Older Adult)	3	343	6	1	1	1	4	1	Allocation: Randomized|Intervention Model: Parallel Assignment|Masking: Quadruple (Participant, Care Provider, Investigator, Outcomes Assessor)|Primary Purpose: Treatment	04747 (CLIN)	2020	2020-09-01	2020-09-01	2022-12-01	2026-12-01	76	2018-03-07	#NULL!	2020-07-16	35	https://ClinicalTrials.gov/show/NCT03455725	7	5	3455725
NCT00877903	Prochymal庐 (Human Adult Stem Cells) Intravenous Infusion Following Acute Myocardial Infarction (AMI)		5	2	0	2	1.	Drug: Prochymal庐|Drug: Placebo	Change from Baseline in Cardiac Magnetic Resonance (CMR) imaging-determined End Systolic Volume (ESV) at Month 3|Left Ventricular End Systolic Volume|Infarct Size|Left Ventricular Ejection Fraction|Left Ventricular End Diastolic Volume|Number of Participants with Ventricular Arrhythmias|Duke Activity Status Index (DASI) Assessment|New York Heart Association (NYHA) Congestive Heart Failure Classif…	Mesoblast, Inc.|Mesoblast, Ltd.	1	2	1	1	5	21 Years to 85 Years 聽 (Adult, Older Adult)	2	220	6	1	1	1	4	1	Allocation: Randomized|Intervention Model: Parallel Assignment|Masking: Quadruple (Participant, Care Provider, Investigator, Outcomes Assessor)|Primary Purpose: Treatment	403.	2009	2009-03-30	2009-03-30	2011-05-18	2016-03-14	85	2009-04-08	#NULL!	2020-04-02	1	https://ClinicalTrials.gov/show/NCT00877903	8	5	877903
NCT02674958	Mobilization of Endothelial Progenitor Cells and Aspirin	TROPHIC 3	2	2	0	3	Drug: Aspirin	Drug: Aspirin	Maximum circulating endothelial progenitor cells as a ratio to baseline at any timepoint|Endothelial cell migration in vitro compared to baseline at any timepoint	Ottawa Heart Institute Research Corporation	1	2	1	1	5	18 Years to 80 Years 聽 (Adult, Older Adult)	3	20	9	1	1	1	1	3	Allocation: Randomized|Intervention Model: Parallel Assignment|Masking: Single (Outcomes Assessor)|Primary Purpose: Basic Science	20150432.	2016	2016-05-01	2016-05-01	2022-12-01	2022-12-01	80	2016-02-05	#NULL!	2019-06-21	18	https://ClinicalTrials.gov/show/NCT02674958	7	1	2674958
NCT00629096	Intracoronary Infusion of Autologous Bone Marrow Cells for Treatment of Idiopathic Dilated Cardiomyopathy		5	2	0	3	Procedure: Intracoronary infusion of autologous bone marrow cells	Procedure: Intracoronary infusion of autologous bone marrow cells	Improvement of left ventricular function|Functional status	Fundaci贸n P煤blica Andaluza Progreso y Salud|Iniciativa Andaluza en Terapias Avanzadas|Andalusian Network for Design and Translation of Advanced Therapies	1	2	1	1	5	18 Years to 80 Years 聽 (Adult, Older Adult)	2	27	9	1	2	2	5	1	Allocation: Non-Randomized|Intervention Model: Single Group Assignment|Masking: None (Open Label)|Primary Purpose: Treatment	TCMR0007/2006|EudraCT 2007-003088-36	2008	2008-02-01	2008-02-01	2010-08-01	2010-12-01	34	2008-03-05	#NULL!	2014-12-05	19	https://ClinicalTrials.gov/show/NCT00629096	3	1	629096
NCT02815072	Generation of Marfan Syndrome and Fontan Cardiovascular Models Using Patient-specific Induced Pluripotent Stem Cells		6	2	0	4	Other: Skin biopsy	Other: Skin biopsy	Generation of Marfan Syndrome and Fontan Cardiovascular Models using Patient-specific Induced Pluripotent Stem Cells	National Heart Centre Singapore	1	2	1	2	2	21 Years to 60 Years 聽 (Adult)	7	30	9	2	3	8	6	6	Observational Model: Case-Only|Time Perspective: Prospective	2013/596/C	2013	2013-10-01	2013-10-01	2017-05-01	2017-05-01	44	2016-06-28	#NULL!	2016-06-28	15	https://ClinicalTrials.gov/show/NCT02815072	4	1	2815072
NCT02013674	The TRansendocardial Stem Cell Injection Delivery Effects on Neomyogenesis STudy (The TRIDENT Study)	Trident	5	1	0	2	Biological: Allogeneic hMSCs	Biological: Allogeneic hMSCs	Number of Participants With Treatment-emergent Serious Adverse Events (SAE).|Infarct Scar Size (ISS)|Number of Participant With Reported Tissue Perfusion|Peak Oxygen Consumption (VO2)|Six-minute Walk Test.|Changed in New York Heart Association (NYHA) Functional Classification Based on Patient's Self Reported Activity Level.|Number of Incidents of Major Adverse Cardiac Events (MACE).|Number of Par…	Joshua M Hare|The Emmes Company, LLC|University of Miami	1	2	1	1	5	21 Years to 90 Years 聽 (Adult, Older Adult)	2	30	7	1	1	1	2	1	Allocation: Randomized|Intervention Model: Parallel Assignment|Masking: Double (Participant, Investigator)|Primary Purpose: Treatment	20120660.	2014	2014-02-13	2014-02-13	2017-03-02	2017-09-18	44	2013-12-17	2020-02-05	2020-02-11	1	https://ClinicalTrials.gov/show/NCT02013674	4	1	2013674
NCT00725738	Intracoronary Autologous Stem Cell Transplantation in ST Elevation Myocardial Infarction: TRACIA STUDY.	TRACIA	6	2	0	2	Genetic: Stem Cell Transplantation	Genetic: Stem Cell Transplantation	Evaluate the mean LVEF increase by magnetic resonance imaging (MRI) at 6 months of follow up between the stem cell group and the control group.|Evaluate the left ventricular end diastolic volume (LVEDV) and left ventricular end systolic volume (LVESV)with image magnetic resonance(IMR) at 6 months follow up between stem cell and control group.|Evaluate the oxygen consumption during treadmill stres…	National Heart Institute, Mexico|National Center of Blood Transfusion Mexico.	1	2	1	1	5	20 Years to 75 Years 聽 (Adult, Older Adult)	6	80	9	1	1	1	1	1	Allocation: Randomized|Intervention Model: Parallel Assignment|Masking: Single (Outcomes Assessor)|Primary Purpose: Treatment	08-583	2008	2008-05-01	2008-05-01	2009-12-01	2009-12-01	19	2008-07-30	#NULL!	2008-07-30	7	https://ClinicalTrials.gov/show/NCT00725738	2	2	725738
NCT00893360	CArdiosphere-Derived aUtologous Stem CElls to Reverse ventricUlar dySfunction	CADUCEUS	5	2	0	2	Biological: Autologous stem cell infusion	Biological: Autologous stem cell infusion	The primary objective is to demonstrate the safety of autologous cardiosphere-derived stem cells administered by intra-coronary infusion in patients with ischemic left ventricular dysfunction and a recent myocardial infarction.|The secondary objective is to demonstrate the efficacy of autologous cardiosphere-derived cells administered by intra-coronary infusion in patients with ischemic left vent…	Cedars-Sinai Medical Center|National Institutes of Health (NIH)|National Heart, Lung, and Blood Institute (NHLBI)|Johns Hopkins University|The Emmes Company, LLC	1	2	1	1	5	18 Years to 80 Years 聽 (Adult, Older Adult)	1	31	8	1	1	1	5	1	Allocation: Randomized|Intervention Model: Parallel Assignment|Masking: None (Open Label)|Primary Purpose: Treatment	IND 13930|U54HL081028	2009	2009-05-01	2009-05-01	2011-08-01	2012-02-01	34	2009-05-06	#NULL!	2014-02-12	1	https://ClinicalTrials.gov/show/NCT00893360	3	1	893360
NCT00462774	Bypass Surgery and CD133 Marrow Cell Injection for Treatment of Ischemic Heart Failure	Cardio133	5	2	0	1	Procedure: Intramyocardial injection of autologous CD133+ marrow cells	Procedure: Intramyocardial injection of autologous CD133+ marrow cells	Left ventricular ejection fraction at rest, measured six months postoperatively, measured by MRI|Change in LVEF compared with preoperatively and early postoperatively|Regional contractility in the AOI|Physical exercise capacity determined by 6 minute walk test|Perfusion in the AOI|Change in LV dimensions|NYHA and CCS class|Minnesota Living with Heart Failure Score|Death, myocardial infarction, or…	German Heart Institute|Miltenyi Biomedicine GmbH	1	2	1	1	5	18 Years and older 聽 (Adult, Older Adult)	6	60	7	1	1	1	2	1	Allocation: Randomized|Intervention Model: Parallel Assignment|Masking: Double|Primary Purpose: Treatment	DHZB/CARDIO133/2007/1	2007	2007-04-01	2007-04-01	2011-06-01	2011-06-01	51	2007-04-19	#NULL!	2013-01-16	8	https://ClinicalTrials.gov/show/NCT00462774	5	2	462774
NCT04340609	Stem Cell in Acute Myocardial Infarction	AMI	2	2	0	2	Biological: Mesenchymal Stem Cells	Biological: Mesenchymal Stem Cells	Major adverse cardiac events (MACE) endpoints of mortality|Re-infarction|Target vessel revascularization (TVR)|Heart failure hospitalization|Cardiac MRI|Echocardiography|Electrocardiography (ECG)|Wellness Parameter|Laboratory Assessment	PT. Prodia Stem Cell Indonesia	1	2	1	1	5	30 Years to 80 Years 聽 (Adult, Older Adult)	5	15	6	1	1	1	5	1	Allocation: Randomized|Intervention Model: Parallel Assignment|Masking: None (Open Label)|Primary Purpose: Treatment	CT/AMI/01/2019	2019	2019-03-11	2019-03-11	2020-10-11	2021-03-11	24	2020-04-09	#NULL!	2020-06-04	24	https://ClinicalTrials.gov/show/NCT04340609	2	1	4340609
NCT01392105	Safety and Efficacy of Intracoronary Adult Human Mesenchymal Stem Cells After Acute Myocardial Infarction	SEED-MSC	5	2	0	2	Drug: Mesenchymal stem cell|Drug: Control group	Drug: Mesenchymal stem cell|Drug: Control group	Absolute changes in global LVEF by SPECT|Changes in left ventricular end-diastolic volume (LVEDV)|Changes in left ventricular end-systolic volume (LVESV)|Changes in regional wall motion score index (WMSI) by Echocardiography|Major adverse cardiac event (MACE)	Yonsei University|FCB-Pharmicell Co Ltd.	1	2	1	1	5	18 Years to 70 Years 聽 (Adult, Older Adult)	6	80	9	1	1	1	5	1	Allocation: Randomized|Intervention Model: Parallel Assignment|Masking: None (Open Label)|Primary Purpose: Treatment	MSC2-Version 6.0	2007	2007-03-01	2007-03-01	2010-05-01	2010-05-01	39	2011-07-12	#NULL!	2011-07-12	20	https://ClinicalTrials.gov/show/NCT01392105	4	2	1392105
NCT00384982	Myocardial Stem Cell Administration After Acute Myocardial Infarction (MYSTAR) Study	MYSTAR	5	2	0	2	Procedure: Bone marrow-derived stem cells implantation	Procedure: Bone marrow-derived stem cells implantation	Changes in resting myocardial perfusion defect size by gated SPECT scintigraphy 3-6 months after the percutaneous intracoronary or combined bone marrow-derived stem cells therapy.|Changes in global left ventricular ejection fraction by gated SPECT scintigraphy 3-6 months after the percutaneous intracoronary or combined bone marrow-derived stem cells therapy.|The feasibility of the bone marrow-der…	Medical University of Vienna	1	2	1	1	5	18 Years and older 聽 (Adult, Older Adult)	2	116	9	1	1	1	1	1	Allocation: Randomized|Intervention Model: Parallel Assignment|Masking: Single (Outcomes Assessor)|Primary Purpose: Treatment	Medical University of Vienna	2005	2005-01-01	2005-01-01	2008-08-01	2008-08-01	44	2006-10-06	#NULL!	2010-01-22	26	https://ClinicalTrials.gov/show/NCT00384982	4	3	384982
NCT01625949	Stem Cell Therapy in Patients With Myocardial Infarction and Persistent Total Occlusion of Infarct Related Artery	COAT	6	2	0	2	Procedure: Intracoronary stem cells injection|Procedure: coronary dilatation and stenting	Procedure: Intracoronary stem cells injection|Procedure: coronary dilatation and stenting	left ventricular function|change in functional capacity	All India Institute of Medical Sciences, New Delhi|Indian Council of Medical Research	1	2	1	1	5	18 Years to 80 Years 聽 (Adult, Older Adult)	7	40	9	1	1	1	5	1	Allocation: Randomized|Intervention Model: Parallel Assignment|Masking: None (Open Label)|Primary Purpose: Treatment	ICMR project 80/3/2010-BMS|I-676	2011	2011-03-01	2011-03-01	2014-06-01	2014-09-01	43	2012-06-22	#NULL!	2012-06-25	9	https://ClinicalTrials.gov/show/NCT01625949	4	1	1625949
NCT02672267	A Study of Allogeneic Low Oxygen Mesenchymal Bone Marrow Cells in Subjects With Myocardial Infarction		5	2	0	2	1.	Biological: Stem cells|Other: Placebo	The safety and tolerability of aMBMC intravenous administration during the six month study period as determined by major adverse events MACE endpoint|The change from baseline on physical exam conducted at 1, 3 and 6 months post-administration|LV end diastolic volume|LV end systolic volume|Infarct size measured by MRI, with contrast|Global Left Ventricular Ejection Fraction	Altaco XXI, LLP|Duke University	1	2	1	1	5	18 Years to 85 Years 聽 (Adult, Older Adult)	3	50	9	1	1	1	1	1	Allocation: Randomized|Intervention Model: Parallel Assignment|Masking: Single (Care Provider)|Primary Purpose: Treatment	CARDIO 1/2	2014	2014-07-01	2014-07-01	2016-04-01	2016-04-01	21	2016-02-03	#NULL!	2016-10-06	29	https://ClinicalTrials.gov/show/NCT02672267	2	1	2672267
NCT04421274	Bone Marrow Mesenchymal Stem Cells Transfer in Patients With ST-segment Elevation Myocardial Infarction	Bmmsct	5	2	0	2	Biological: Bone marrow mesenchymal stem cells transfer|Drug: Best medical treatment|Procedure: Percutaneous coronary intervention	Biological: Bone marrow mesenchymal stem cells transfer|Drug: Best medical treatment|Procedure: Percutaneous coronary intervention	changes in myocardial metabolic activity|Changes in left ventricular ejection fraction (LVEF)|incidence of cardiovascular events|overall mortality|adverse events at 12 months after transplantation of autologous BM-MSCs	Af铿乴iated Hospital of North Sichuan Medical College|Chinese PLA General Hospital|Peking Union Medical College Hospital|Beijing Tongren Hospital	1	2	1	1	5	18 Years and older 聽 (Adult, Older Adult)	6	43	9	1	1	1	1	1	Allocation: Randomized|Intervention Model: Parallel Assignment|Masking: Single (Participant)|Primary Purpose: Treatment	ScPHFPC-100306	2008	2008-05-01	2008-05-01	2010-07-10	2011-07-15	39	2020-06-09	#NULL!	2020-06-09	5	https://ClinicalTrials.gov/show/NCT04421274	4	1	4421274
NCT00883727	Ex Vivo Cultured Bone Marrow Derived Allogenic MSCs in AMI		5	2	0	2	Drug: Stem cell|Drug: Plasmalyte A	Drug: Stem cell|Drug: Plasmalyte A	AE and ECG parameters|Regional myocardial perfusion and infarct size	Stempeutics Research Pvt Ltd	1	2	1	1	5	20 Years to 70 Years 聽 (Adult, Older Adult)	5	20	6	1	1	1	3	1	Allocation: Randomized|Intervention Model: Parallel Assignment|Masking: Triple (Participant, Care Provider, Investigator)|Primary Purpose: Treatment	SRPL/AMI/07-08/001	2009	2009-04-01	2009-04-01	2010-05-01	2012-08-01	41	2009-04-20	#NULL!	2013-03-05	9	https://ClinicalTrials.gov/show/NCT00883727	4	1	883727
NCT00275977	Treatment of Myocardial Infarction With Bone Marrow Derived Stem Cells		6	2	0	2	Procedure: Coronary catherization and stem cell infusion	Procedure: Coronary catherization and stem cell infusion	Safety|Change in left ventricular funtion at 4 months followup using contrast enhanced echocardiography	Odense University Hospital	1	2	1	1	5	30 Years to 75 Years 聽 (Adult, Older Adult)	1	10	9	1	2	2	5	6	Allocation: Non-Randomized|Intervention Model: Single Group Assignment|Masking: None (Open Label)	20.	2006	2006-02-01	2006-02-01	#NULL!	2007-03-01	13	2006-01-12	#NULL!	2010-07-23	2	https://ClinicalTrials.gov/show/NCT00275977	2	1	275977
NCT04056819	Evaluate the Safety and Explore Efficacy of Umbilical Cord Mesenchymal Stem Cells in Acute Myocardial Infarction		2	2	0	2	Biological: Allogeneic umbilical cord mesenchymal stem cells	Biological: Allogeneic umbilical cord mesenchymal stem cells	Incidence of Treatment emergent adverse event (TEAE) as presented by MedDRA coding system|Incidence of Serious adverse event (SAE) as presented by MedDRA coding system|Incidence of Suspected and unexpected serious adverse reaction (SUSAR) as presented by MedDRA coding system|New York Heart Association (NYHA) Classification|Incidence of major adverse cardiovascular events (MACE)|Serum level of ami…	Ever Supreme Bio Technology Co., Ltd.	1	2	1	1	5	20 Years to 75 Years 聽 (Adult, Older Adult)	1	8	6	1	2	2	5	1	Allocation: N/A|Intervention Model: Single Group Assignment|Masking: None (Open Label)|Primary Purpose: Treatment	ES-CMSC01-A1101	2019	2019-05-27	2019-05-27	2021-06-01	2021-08-01	27	2019-08-14	#NULL!	2019-08-21	5	https://ClinicalTrials.gov/show/NCT04056819	3	1	4056819
NCT01291329	Intracoronary Human Wharton's Jelly- Derived Mesenchymal Stem Cells (WJ-MSCs) Transfer in Patients With Acute Myocardial Infarction (AMI)	WJ-MSC-AMI	5	2	0	2	Genetic: intracoronary human umbilical WJ-MSC transfer	Genetic: intracoronary human umbilical WJ-MSC transfer	Quantify myocardium metabolic and perfusion measured by F-18-fluorodeoxyglucose (F-18-FDG) postremission tomography (PET) and 99 mTctetrofosmine single-photon (SPET), as well as global left ventricular ejection fraction measured by echocardiography.|Secondary endpoints: safety will be determined by the assessment of major adverse coronary events (MACE).	Navy General Hospital, Beijing|Chinese PLA General Hospital|General Hospital of Chinese Armed Police Forces|First People's Hospital of Foshan	1	2	1	1	5	18 Years and older 聽 (Adult, Older Adult)	2	160	9	1	1	1	4	1	Allocation: Randomized|Intervention Model: Parallel Assignment|Masking: Quadruple (Participant, Care Provider, Investigator, Outcomes Assessor)|Primary Purpose: Treatment	2006AA02Z469	2011	2011-02-01	2011-02-01	2012-02-01	2012-07-01	17	2011-02-08	#NULL!	2015-02-13	5	https://ClinicalTrials.gov/show/NCT01291329	2	4	1291329
NCT00316381	Stem Cell Therapy to Improve Myocardial Function in Patients With Acute Myocardial Infarction		5	2	0	2	Procedure: Autologous bone marrow-derived stem cells	Procedure: Autologous bone marrow-derived stem cells	Left ventricular ejection fraction and volumes measured by echocardiography|Left ventricular ejection fraction and volumes measured by angiography|Safety|Left ventricular function in dobutamine stress test|Coronary flow reserve by adenosine MRI test	Silesian School of Medicine|Ministry of Science and Higher Education, Poland	1	2	1	1	5	18 Years to 75 Years 聽 (Adult, Older Adult)	7	200	9	1	1	1	5	1	Allocation: Randomized|Intervention Model: Parallel Assignment|Masking: None (Open Label)|Primary Purpose: Treatment	REGENT|Grant PBZ-KBN-099/P05/2003	2004	2004-11-01	2004-11-01	2008-03-01	2008-03-01	41	2006-04-20	#NULL!	2008-05-22	22	https://ClinicalTrials.gov/show/NCT00316381	4	4	316381
NCT01966042	Study Protocol of Intramyocardial Injection of Autologous Bone Marrow Stem Cells for Refractory Angina	ReACT	5	1	0	2	Procedure: Local sedation|Procedure: Bone Marrow Aspiration|Procedure: Minithoracotomy|Biological: Autologous bone marrow mononuclear cells infusion	Procedure: Local sedation|Procedure: Bone Marrow Aspiration|Procedure: Minithoracotomy|Biological: Autologous bone marrow mononuclear cells infusion	Angina Class Variation|Functional Change Evaluation	CellPraxis Bioengenharia Ltda.|Cryopraxis Criobiologia Ltda.|Federal University of S茫o Paulo|University of South Florida	1	2	1	1	5	21 Years and older 聽 (Adult, Older Adult)	2	13	7	1	2	2	5	1	Allocation: N/A|Intervention Model: Single Group Assignment|Masking: None (Open Label)|Primary Purpose: Treatment	Cell 0314/05|0314/05	2005	2005-07-01	2005-07-01	2011-11-01	2012-12-01	90	2013-10-21	2014-06-03	2014-06-03	12	https://ClinicalTrials.gov/show/NCT01966042	8	1	1966042
NCT01556022	Safety and Feasibility Trial of Adipose-Derived Regenerative Cells in the Treatment of Chronic Myocardial Ischemia	ATHENA	5	2	0	2	1.	Device: ADRCs processed by the Celution System|Device: Placebo Comparator: Lactated Ringer's and Subject's Blood	Treatment emergent serious adverse events (SAEs), major adverse cardiac events (MACE), arrhythmia assessment, change in cardiac function and symptoms, and resource utilization	Cytori Therapeutics	1	2	1	1	5	20 Years to 80 Years 聽 (Adult, Older Adult)	2	28	6	1	1	1	3	1	Allocation: Randomized|Intervention Model: Parallel Assignment|Masking: Triple (Participant, Investigator, Outcomes Assessor)|Primary Purpose: Treatment	The ATHENA Trial	2012	2012-06-01	2012-06-01	2015-08-01	2016-10-01	53	2012-03-16	#NULL!	2016-10-28	1	https://ClinicalTrials.gov/show/NCT01556022	5	1	1556022
NCT00126100	Bone Marrow Stem Cell Mobilisation Therapy for Acute Myocardial Infarction (AMI)(REVIVAL-2)		5	2	0	2	1.	Drug: G-CSF Granulocyte-Colony Stimulating Factor|Other: Placebo	Reduction of infarct size (measured by Tc-sestamibi scintigraphy)|Left ventricular ejection fraction|Incidence of angiographic restenosis	Deutsches Herzzentrum Muenchen|Wilhelm Sander Foundation|Schulz Foundation|Else Kr枚ner Fresenius Foundation	1	2	1	1	5	18 Years to 80 Years 聽 (Adult, Older Adult)	4	114	9	1	1	1	4	1	Allocation: Randomized|Intervention Model: Parallel Assignment|Masking: Quadruple (Participant, Care Provider, Investigator, Outcomes Assessor)|Primary Purpose: Treatment	GE IDE No. I01003|KKF 10-02|KKF 04-03	2004	2004-02-01	2004-02-01	#NULL!	2005-07-01	17	2005-08-02	#NULL!	2007-11-26	8	https://ClinicalTrials.gov/show/NCT00126100	2	3	126100
NCT00394498	Stem Cell Mobilization by G-CSF Post Myocardial Infarction to Promote Myocyte Repair		6	2	0	2	Drug: Granulocyte Colony Stimulating Factor	Drug: Granulocyte Colony Stimulating Factor	6 month Left ventricular ejection fraction|6 week left ventricular ejection fraction|6 week myocardial FDG-PET uptake|6 week myocardial Ammonia-PET perfusion|6 week/month left ventricular diastolic volume|6 week/month left ventricular systolic volume	University of Ottawa|Canadian Institutes of Health Research (CIHR)	1	2	1	1	5	40 Years to 75 Years 聽 (Adult, Older Adult)	6	86	9	1	1	2	2	1	Allocation: Randomized|Intervention Model: Single Group Assignment|Masking: Double|Primary Purpose: Treatment	135287.	2005	2005-09-01	2005-09-01	#NULL!	2006-10-01	13	2006-11-01	#NULL!	2006-11-01	18	https://ClinicalTrials.gov/show/NCT00394498	2	2	394498
NCT00199823	Autologous Stem Cell Transplantation in Acute Myocardial Infarction		5	2	0	2	Genetic: Intracoronary aotologous stem cell transplantation	Genetic: Intracoronary aotologous stem cell transplantation	whether intracoronary mBMC transplantation improve LVEF after AMI assessed by ECG-gated SPECT.|To test whether mBMC treatment improve exercise capacity assessed by bicycle ergometry|To test whether mBMC treatment improve quality of life assessed by the SF 36 formula	Oslo University Hospital|University of Oslo|Ullevaal University Hospital	1	2	1	1	5	40 Years to 75 Years 聽 (Adult, Older Adult)	2	100	9	1	1	1	1	1	Allocation: Randomized|Intervention Model: Parallel Assignment|Masking: Single|Primary Purpose: Treatment	S-03115	2003	2003-09-01	2003-09-01	#NULL!	2006-05-01	32	2005-09-20	#NULL!	2011-07-06	32	https://ClinicalTrials.gov/show/NCT00199823	3	2	199823
NCT00389545	Intracoronary Stem Cells in Large Myocardial Infarction		6	2	0	2	Procedure: Intracoronary infusion of autologous bone-marrow derived stem cells	Procedure: Intracoronary infusion of autologous bone-marrow derived stem cells		Charles University, Czech Republic	1	2	1	1	5	18 Years to 79 Years 聽 (Adult, Older Adult)	2	#NULL!	9	1	1	1	5	1	Allocation: Randomized|Intervention Model: Parallel Assignment|Masking: None (Open Label)|Primary Purpose: Treatment	IGA 8225	2006	#NULL!	#NULL!	#NULL!	2020-09-30	0	2006-10-19	#NULL!	2006-10-19	35	https://ClinicalTrials.gov/show/NCT00389545	11	#NULL!	389545
NCT00264316	Bone Marrow-Derived Stem Cell Transfer in Acute Myocardial Infarctions		5	2	0	2	Procedure: bone marrow-derived stem cell transfer	Procedure: bone marrow-derived stem cell transfer	increase in global LV ejection fraction fraction; evaluation by magnetic resonance (MRI) after 4 months|change in infarct size and regional LV function; evaluation by magnetic resonance (MRI) after 4 months|change in myocardial perfusion and oxidative metabolism; investigated using serial 1-[11C]acetate positron emission tomography after 4 months	Universitaire Ziekenhuizen Leuven	1	2	1	1	5	18 Years to 75 Years 聽 (Adult, Older Adult)	2	68	9	1	1	2	2	6	Allocation: Randomized|Intervention Model: Single Group Assignment|Masking: Double	SJ-CAR-ML2170	2003	2003-05-01	2003-05-01	#NULL!	2005-12-01	32	2005-12-12	#NULL!	2013-01-17	17	https://ClinicalTrials.gov/show/NCT00264316	3	2	264316
NCT00984178	Trial of Hematopoietic Stem Cells in Acute Myocardial Infarction	TECAM2	6	2	0	2	Other: Granulocite Colony Stimulating Factor treatment (G-CSF)|Other: Bone marrow mononuclear cells	Other: Granulocite Colony Stimulating Factor treatment (G-CSF)|Other: Bone marrow mononuclear cells	The change in left ventricular ejection fraction and left ventricular end-systolic volume relative to baseline measured by magnetic resonance|The change in left ventricle end-dyastolyc volume, segment contractility, wall thickness and intravascular ultrasound reendothelization relative to baseline measured by magnetic resonance and other imaging techniques|To determine the safety of the study pro…	TECAM Group|Hospital General Universitario Gregorio Mara帽on	1	2	1	1	5	18 Years to 75 Years 聽 (Adult, Older Adult)	2	120	9	1	1	1	1	1	Allocation: Randomized|Intervention Model: Parallel Assignment|Masking: Single (Outcomes Assessor)|Primary Purpose: Treatment	2004-005149-36|PI041078	2005	2005-11-01	2005-11-01	2009-11-01	2020-09-30	182	2009-09-25	#NULL!	2010-02-02	19	https://ClinicalTrials.gov/show/NCT00984178	11	3	984178
NCT00355186	SWiss Multicenter Intracoronary Stem Cells Study in Acute Myocardial Infarction (SWISS-AMI)		5	2	0	2	Procedure: intracoronary bone marrow cells infusion	Procedure: intracoronary bone marrow cells infusion	Change in global left ventricular ejection fraction (LVEF) at 4 months relative to baseline measured by quantitative MRI|Change in LVEF at MRI at 12 months|Change in regional left ventricular wall motion and thickness at 4 and 12 months|Change in infarct size at 4 and 12 months as assessed by "delayed enhancement" technique by MRI|Analysis of the myocardial infarct size and transmurality transmur…	University of Zurich	1	2	1	1	5	18 Years to 90 Years 聽 (Adult, Older Adult)	2	200	9	1	1	1	5	1	Allocation: Randomized|Intervention Model: Parallel Assignment|Masking: None (Open Label)|Primary Purpose: Treatment	SWISS-AMI	2006	2006-08-01	2006-08-01	2012-10-01	2012-11-01	76	2006-07-21	#NULL!	2012-11-12	33	https://ClinicalTrials.gov/show/NCT00355186	7	4	355186
NCT01770613	A Study of Allogeneic Mesenchymal Bone Marrow Cells in Subjects With ST Segment Elevation Myocardial Infarction (STEMI)		7	2	6	2	Biological: Stem cells	Biological: Stem cells	The safety and tolerability of aMBMC intravenous administration during the twelve month study period as determined by major adverse events MACE endpoint.|The change from baseline on physical exam conducted at day 14 and at 1, 3, 6 and 12 months post-administration, as available:|鈥?LV end diastolic volume|鈥?LV end systolic volume|鈥?Infarct size measured by MRI, with and without contrast (only for …	Stemedica Cell Technologies, Inc.|CardioCell LLC	1	2	1	1	5	18 Years to 85 Years 聽 (Adult, Older Adult)	2	0	6	1	1	1	4	1	Allocation: Randomized|Intervention Model: Parallel Assignment|Masking: Quadruple (Participant, Care Provider, Investigator, Outcomes Assessor)|Primary Purpose: Treatment	STEM 103-M-STEMI	2013	2013-02-01	2013-02-01	2016-05-01	2017-05-01	52	2013-01-18	#NULL!	2017-04-27	1	https://ClinicalTrials.gov/show/NCT01770613	5	1	1770613
NCT00349271	Cell Therapy in Chagas Cardiomyopathy		4	2	0	3	Procedure: Stem cell|Drug: Filgrastime (G-CSF)|Drug: Standart therapy	Procedure: Stem cell|Drug: Filgrastime (G-CSF)|Drug: Standart therapy	increase of the ejection fraction of the left ventricle|Death by any cause within 1 year of intervention|Difference in life quality as estimated by Minnesota living with Heart Failure Questionnaire at six months and baseline|Difference in NYHA functional class at six months and baseline|Percent number of patients that reached an absolute increase of 5% in ejection fraction at six and twelve months	Ministry of Health, Brazil|Financiadora de Estudos e Projetos	1	2	1	1	5	18 Years to 65 Years 聽 (Adult, Older Adult)	3	182	9	1	1	1	2	1	Allocation: Randomized|Intervention Model: Parallel Assignment|Masking: Double (Participant, Investigator)|Primary Purpose: Treatment	EMRTCC-CHG	2006	2006-01-01	2006-01-01	2010-12-01	2011-12-01	72	2006-07-06	#NULL!	2017-03-13	12	https://ClinicalTrials.gov/show/NCT00349271	6	4	349271
NCT01454323	Intracoronary Infusion of Bone Marrow Mononuclear Cells in Patients With Previous Myocardial Infarction.		5	2	0	2	Other: Bone marrow mononuclear cells	Other: Bone marrow mononuclear cells	Change from baseline in left ventricular ejection fraction (LVEF)|Major Adverse Cardiac Events (MACE)|Functional grade of the New York Heart Association (NYHA)	Andalusian Initiative for Advanced Therapies - Fundaci贸n P煤blica Andaluza Progreso y Salud|Iniciativa Andaluza en Terapias Avanzadas|Andalusian Network for Design and Translation of Advanced Therapies	1	2	1	1	5	18 Years to 80 Years 聽 (Adult, Older Adult)	2	20	9	1	2	2	5	1	Allocation: N/A|Intervention Model: Single Group Assignment|Masking: None (Open Label)|Primary Purpose: Treatment	CMMo/CIC/2009|2009-016599-66	2010	2010-12-01	2010-12-01	2015-02-01	2015-02-01	51	2011-10-19	#NULL!	2015-06-30	19	https://ClinicalTrials.gov/show/NCT01454323	5	1	1454323
NCT03272191	Study to Assess Safety & Effects of Autologous ADSCs During Recovery Phase of ST-Elevation MI Effects of Autologous ADSC Implantation During Subacute Recovery Phase of ST-Elevation Myocardial Infarction		7	2	8	2	Procedure: Liposuction and stem cell implantation	Procedure: Liposuction and stem cell implantation	Improved cardiac function|Adverse Event	Ageless Regenerative Institute	1	2	1	1	5	18 Years to 80 Years 聽 (Adult, Older Adult)	7	0	6	1	2	2	5	1	Allocation: Non-Randomized|Intervention Model: Single Group Assignment|Masking: None (Open Label)|Primary Purpose: Treatment	ADI-ME-SMI-001	2016	2016-09-01	2016-09-01	2017-09-01	2018-12-01	27	2017-09-05	#NULL!	2017-09-05	1	https://ClinicalTrials.gov/show/NCT03272191	3	1	3272191
NCT00279175	REPAIR-AMI: Intracoronary Progenitor Cells in Acute Myocardial Infarction (AMI)		5	2	0	2	1.	Biological: Intracoronary infusion of enriched bone marrow-derived progenitor cells|Biological: Placebo medium supplemented with autologous serum	Change in global left ventricular function in quantitative LV angiography after 4 months.|Primary endpoint in patients without restenosis.|Improvement of regional wall motion in infarct area|Reduction of LV end-systolic volume|Major adverse cardiac events (MACE)|Rehospitalization due to heart failure.|NYHA status after 12 months|Amendment for extended follow up after 2 and 5 years:|outcomes in ma…	A. M. Zeiher|Johann Wolfgang Goethe University Hospital|Blutspendedienst Baden-W眉rttemberg - Hessen|Guidant Corporation|Eli Lilly and Company	1	2	1	1	5	18 Years to 80 Years 聽 (Adult, Older Adult)	3	204	7	1	1	1	4	1	Allocation: Randomized|Intervention Model: Parallel Assignment|Masking: Quadruple (Participant, Care Provider, Investigator, Outcomes Assessor)|Primary Purpose: Treatment	2/04|Paul-Ehrlich-Institute 1034/01|EudraCT 2006-000250-43	2004	2004-04-01	2004-04-01	2005-10-01	2010-12-01	81	2006-01-19	#NULL!	2012-09-20	8	https://ClinicalTrials.gov/show/NCT00279175	7	5	279175
NCT01969890	STem cElls Mobilization in Acute Myocardial Infarction Outcome Trial	STEM-AMI	4	2	0	2	Drug: G-CSF administration	Drug: G-CSF administration	The composite endpoint of: - All cause death or, - recurrence of myocardial infarction (MI) or, - hospitalization due to heart failure.|- All cause death and cardiovascular events	Heart Care Foundation|A. Manzoni Hospital|Centro Cardiologico Monzino	1	2	1	1	5	18 Years to 75 Years 聽 (Adult, Older Adult)	3	532	9	1	1	1	5	1	Allocation: Randomized|Intervention Model: Parallel Assignment|Masking: None (Open Label)|Primary Purpose: Treatment	G112	2013	2013-10-01	2013-10-01	2018-05-01	2018-05-01	56	2013-10-25	#NULL!	2018-08-10	4	https://ClinicalTrials.gov/show/NCT01969890	5	5	1969890
NCT01569178	BAMI. The Effect of Intracoronary Reinfusion of Bone Marrow-derived Mononuclear Cells(BM-MNC) on All Cause Mortality in Acute Myocardial Infarction	BAMI	6	2	0	2	Procedure: Bone Marrow aspiration and intracoronary reinfusion	Procedure: Bone Marrow aspiration and intracoronary reinfusion	Time from randomization to all-cause death|Time from randomization to cardiac death|time from randomization to cardiovascular rehospitalisation|incidence and severity of adverse events|bleeding by BARC definition	Queen Mary University of London	1	2	1	1	5	18 Years and older 聽 (Adult, Older Adult)	3	350	9	1	1	1	5	1	Allocation: Randomized|Intervention Model: Parallel Assignment|Masking: None (Open Label)|Primary Purpose: Treatment	BAMI-01	2013	2013-09-01	2013-09-01	2019-10-01	2019-10-01	74	2012-04-03	#NULL!	2017-06-08	2	https://ClinicalTrials.gov/show/NCT01569178	7	5	1569178
NCT00350766	Cell Therapy in Myocardial Infarction	EMRTCC	4	2	0	2	Procedure: Autologous Bone Marrow Mononuclear Cells (ABMMC) Transplantation	Procedure: Autologous Bone Marrow Mononuclear Cells (ABMMC) Transplantation	Global Left Ventricular Ejection Fraction change|Death|Acute myocardial infarction, stroke and hospital admission due to cardiovascular cause|Reintervention of the AMI related artery and of the non-related artery|Regional wall motion, wall thickening, and volume of late contrast enhancement|Evolutive alterations of the coronarian anatomy, as well as the patency of the coronary stents|Quality of l…	Ministry of Health, Brazil|Pro-Cardiaco Hospital|Hospital do Coracao|Instituto Estadual de Cardiologia Aloysio de Castro|Hospital Cardiol贸gico Costantini|Hospital Universit谩rio Regional do Norte do Paran谩 - FUEL|Hospital Santa Izabel|Hospital Santa Izabel de Sergipe|Hospital Agamenon|Hospital do Andara铆|Hospital de Messejana|Hospital de Clinicas de Porto Alegre|Faculty of Medicine of Ribeir茫o Pre…	1	2	1	1	5	30 Years to 80 Years 聽 (Adult, Older Adult)	6	166	9	1	1	1	4	1	Allocation: Randomized|Intervention Model: Parallel Assignment|Masking: Quadruple (Participant, Care Provider, Investigator, Outcomes Assessor)|Primary Purpose: Treatment	EMRTCC-IAM	2006	2006-07-01	2006-07-01	2014-01-21	2014-07-14	98	2006-07-11	#NULL!	2017-03-30	12	https://ClinicalTrials.gov/show/NCT00350766	9	4	350766
NCT03902067	UC-MSC Transplantation for Left Ventricular Dysfunction After AMI		1	2	0	2	Biological: UC-MSC|Biological: Control Group	Biological: UC-MSC|Biological: Control Group	Safety measured as the number of Major Adverse Cardiac Events (MACE)|Difference in left ventricular ejection fraction measured by magnetic resonance imaging at baseline and 12 months follow-up	Shanghai Life Science & Technology|Shanghai Jiao Tong University Affiliated Sixth People's Hospital	1	2	1	1	5	50 Years to 80 Years 聽 (Adult, Older Adult)	1	40	7	1	1	1	5	1	Allocation: Randomized|Intervention Model: Parallel Assignment|Masking: None (Open Label)|Primary Purpose: Treatment	ShanghaiLST-ucmsc-ami01	2020	2020-01-01	2020-01-01	2021-12-31	2021-12-31	24	2019-04-03	#NULL!	2019-09-24	5	https://ClinicalTrials.gov/show/NCT03902067	2	1	3902067
NCT00936819	The Enhanced Angiogenic Cell Therapy - Acute Myocardial Infarction Trial	ENACT-AMI	1	2	0	2	Biological: Plasma-Lyte A and 25% Autologous Plasma|Biological: Autologous EPCs|Biological: Autologous EPCs Transfected with human eNOS	Biological: Plasma-Lyte A and 25% Autologous Plasma|Biological: Autologous EPCs|Biological: Autologous EPCs Transfected with human eNOS	Assessment of Global LVEF|Assessment of: Cardiac wall motion and volumes|Time To Clinical Worsening (TTCW)|Safety Measurements	Ottawa Hospital Research Institute|Canadian Institutes of Health Research (CIHR)|Stem Cell Network	1	2	1	1	5	18 Years to 80 Years 聽 (Adult, Older Adult)	2	47	9	1	1	1	3	1	Allocation: Randomized|Intervention Model: Parallel Assignment|Masking: Triple (Participant, Care Provider, Investigator)|Primary Purpose: Treatment	2008-872|ISRCTN47943321	2013	2013-07-19	2013-07-19	2020-03-12	2030-03-01	202	2009-07-10	#NULL!	2019-11-26	18	https://ClinicalTrials.gov/show/NCT00936819	11	1	936819
NCT01660581	Intracardiac CD133+ Cells in Patients With No-option Resistant Angina	RegentVsel	5	2	0	2	1.	Biological: intramyocardial injection (electromechanical mapping based)|Biological: Placebo	Myocardial perfusion change|Global and segmental contractility change and myocardial perfusion change|Exercise tolerance|Occurrence of symptomatic angina|Quality of life|Occurrence of ventricular arrhythmia|Occurrence of in-stent restenosis and progression of artherosclerotic lesions in remained coronary artery segments	Medical University of Silesia	1	2	1	1	5	18 Years to 75 Years 聽 (Adult, Older Adult)	2	31	9	1	1	1	2	1	Allocation: Randomized|Intervention Model: Parallel Assignment|Masking: Double (Participant, Investigator)|Primary Purpose: Treatment	Regent Vsel|2011-005435-98	2012	2012-06-01	2012-06-01	2016-09-01	2016-09-01	52	2012-08-08	#NULL!	2017-09-28	22	https://ClinicalTrials.gov/show/NCT01660581	5	1	1660581
NCT00939042	Alster Stem Cells - Intramyocardial Stem Therapy		4	2	0	2	Procedure: Percutaneous Coronary Intervention|Procedure: BMNC therapy	Procedure: Percutaneous Coronary Intervention|Procedure: BMNC therapy	Assessment of the effect of a direct intramyocardial injection of bone marrow mononuclear cells (BMNC) on heart function (LVEF).|Comparison of th eexplanatory power of echocardiography, endocardial left ventricular electromechanical mapping (LVEMM) with NOGA and cardiac MRI as an endpoint for myocardial regeneration.|Collection of first evidence on the best type and time points for the determinat…	Asklepios proresearch	1	2	1	1	5	18 Years to 80 Years 聽 (Adult, Older Adult)	7	40	6	1	2	1	5	1	Allocation: Non-Randomized|Intervention Model: Parallel Assignment|Masking: None (Open Label)|Primary Purpose: Treatment	1777|2008-004625-42	2009	2009-01-01	2009-01-01	2014-01-01	2014-01-01	61	2009-07-14	#NULL!	2018-04-06	8	https://ClinicalTrials.gov/show/NCT00939042	6	1	939042
NCT00200707	BONAMI (BOne Marrow in Acute Myocardial Infarction)		5	2	0	2	Procedure: Intracoronary injection of autologous bone marrow mononuclear cells	Procedure: Intracoronary injection of autologous bone marrow mononuclear cells	Change in Myocardial viability evaluated by thallium scintigraphy (3 months and 1 year)|Left ventricle ejection fraction (LVEF) evaluated by radionuclide ventriculography, (3 and 12 months) and by echography (1, 3, 6, and 12 months). Segmental EF and myocardial viability evaluated by MRI (3 months)|Correlation with biological parameters (hematopoietic stem cell number, etc.) at the time of cell i…	Nantes University Hospital	1	2	1	1	5	18 Years to 75 Years 聽 (Adult, Older Adult)	2	101	9	1	1	1	5	1	Allocation: Randomized|Intervention Model: Parallel Assignment|Masking: None (Open Label)|Primary Purpose: Treatment	BRD/03/2-B	2004	2004-12-01	2004-12-01	2009-01-01	2009-04-01	53	2005-09-20	#NULL!	2014-04-30	10	https://ClinicalTrials.gov/show/NCT00200707	5	3	200707
NCT01187654	Bone Marrow Derived AC 133+ and Mono-Nuclear Cells (MNC) Implantation in Myocardial Infarction (MI) Patient		5	2	0	2	Biological: AC133|Biological: MNC|Biological: CONTROL	Biological: AC133|Biological: MNC|Biological: CONTROL	Increase from baseline in ejection fraction|Decrease LVESV/LVEDV/LVM index|Decrease the number of Non Viable segments from baseline	Royan Institute	1	2	1	1	5	18 Years to 75 Years 聽 (Adult, Older Adult)	6	80	9	1	1	1	1	1	Allocation: Randomized|Intervention Model: Parallel Assignment|Masking: Single (Outcomes Assessor)|Primary Purpose: Treatment	Royan-Heart-002	2009	2009-05-01	2009-05-01	2012-09-01	2012-12-01	44	2010-08-24	#NULL!	2012-12-27	16	https://ClinicalTrials.gov/show/NCT01187654	4	2	1187654
NCT00626145	Long Term Follow-up of Autologous Bone Marrow Mononuclear Cells Therapy in STEMI		6	2	0	2	Procedure: saline infusion|Procedure: autologous bone marrow mononuclear cells infusion	Procedure: saline infusion|Procedure: autologous bone marrow mononuclear cells infusion	Left Ventricular Ejection Fraction(LVEF)|in-stent restenosis|cardiac shock|myocardial viability of the infarcted area|end-diastolic Volume/end-systolic Volume(EDV/ESV)|wall motion score index(WMSI)|cumulative MACE(including cardiac death, non-fetal myocardial infarction and target lesion revascularization)	Xijing Hospital	1	2	1	1	5	45 Years to 65 Years 聽 (Adult, Older Adult)	5	37	9	1	1	1	5	1	Allocation: Randomized|Intervention Model: Parallel Assignment|Masking: None (Open Label)|Primary Purpose: Treatment	200301.	2003	2003-03-01	2003-03-01	2008-03-01	2008-03-01	61	2008-02-29	#NULL!	2008-02-29	5	https://ClinicalTrials.gov/show/NCT00626145	6	1	626145
NCT01974128	Study to Assess the Safety and Cardiovascular Effects of Autologous Adipose-Derived Stromal Cells Implantation In Patients During the Acute Recovery Phase of ST-Elevation Myocardial Infarction	Acute MI	7	2	2	2	Procedure: ASC isolation and implantation	Procedure: ASC isolation and implantation	Cardiac Improvement|Primary Safety Objective	Ageless Regenerative Institute|Instituto de Medicina Regenerativa	1	2	1	1	5	18 Years to 80 Years 聽 (Adult, Older Adult)	7	0	6	1	2	2	5	1	Allocation: Non-Randomized|Intervention Model: Single Group Assignment|Masking: None (Open Label)|Primary Purpose: Treatment	ADI-ME-AMI-001	2014	2014-10-01	2014-10-01	2016-12-01	2017-01-01	27	2013-11-01	#NULL!	2017-07-21	1	https://ClinicalTrials.gov/show/NCT01974128	3	1	1974128
NCT00529932	A Trial Using CD133 Enriched Bone Marrow Cells Following Primary Angioplasty for Acute Myocardial Infarction	SELECT-AMI	4	2	0	2	1.	Other: CD133+ infusion|Other: placebo infusion	PRIMARY SAFETY ENDPOINT Comparison of progression in coronary atherosclerosis burden proximal and distal to the stented segment of the infarct-related artery in treated and control groups.|PRIMARY EFFICACY ENDPOINT Comparison of changes in myocardial thickening in non-viable akinetic / hypokinetic LV wall segments as determined by cardiac magnetic resonance imaging (cMRI) in treated and control g…	Jozef Bartunek|King's College London|Onze Lieve Vrouw Hospital	1	2	1	1	5	20 Years to 75 Years 聽 (Adult, Older Adult)	7	19	9	1	1	1	4	1	Allocation: Randomized|Intervention Model: Parallel Assignment|Masking: Quadruple (Participant, Care Provider, Investigator, Outcomes Assessor)|Primary Purpose: Treatment	SELECT-AMI	2007	2007-09-01	2007-09-01	2011-12-01	2012-12-01	64	2007-09-14	#NULL!	2015-04-22	10	https://ClinicalTrials.gov/show/NCT00529932	6	1	529932
NCT00363324	Bone Marrow Cells in Myocardial Infarction		5	2	0	2	Procedure: intracoronary injection of bone marrow cells	Procedure: intracoronary injection of bone marrow cells	Arrhythmia risk variables|left ventricular function|restenosis assessed by IVUS|exercise tolerance	University of Oulu	1	2	1	1	5	18 Years and older 聽 (Adult, Older Adult)	6	100	9	1	1	1	2	1	Allocation: Randomized|Intervention Model: Parallel Assignment|Masking: Double|Primary Purpose: Treatment	30042	2005	2005-01-01	2005-01-01	2007-11-01	2007-11-01	34	2006-08-15	#NULL!	2008-01-09	27	https://ClinicalTrials.gov/show/NCT00363324	3	2	363324
NCT03533153	Intravenous MSC Therapy on Ischemia-Reperfusion Injury in Patients With Myocardial Infarction		6	2	0	2	Biological: WJ-MSC cells implantation|Drug: CTSTMD PBS without WJ-MSC|Drug: Conventional drug therapy	Biological: WJ-MSC cells implantation|Drug: CTSTMD PBS without WJ-MSC|Drug: Conventional drug therapy	IS|MACCE|MVO and Hemorrhage|CMR Markers of Myocardial and Microvascular Damage|CK-MB and Troponin|Echocardiographic Changes|6-min Walk Test|Serum BNP|MLHFQ Scale	The Affiliated Nanjing Drum Tower Hospital of Nanjing University Medical School	1	2	1	1	5	18 Years to 75 Years 聽 (Adult, Older Adult)	5	90	9	1	1	1	1	1	Allocation: Randomized|Intervention Model: Parallel Assignment|Masking: Single (Participant)|Primary Purpose: Treatment	MSC-NanjingUMS	2018	2018-05-30	2018-05-30	2019-05-30	2020-05-30	24	2018-05-23	#NULL!	2018-05-23	35	https://ClinicalTrials.gov/show/NCT03533153	2	2	3533153
NCT01943383	Pharmacogenomic Evaluation of Antihypertensive Responses in Induced Pluripotent Stem (iPS) Cells Study	PEAR-iPSC	5	2	0	7	Genetic: iPSC	Genetic: iPSC	Cellular gene expression, cellular protein expression, and site directed mutagenesis of induced pluripotent stem cells in response to antihypertensive drugs.	University of Florida	1	2	1	1	5	18 Years to 75 Years 聽 (Adult, Older Adult)	7	21	9	2	3	7	6	6	Observational Model: Cohort|Time Perspective: Cross-Sectional	IRB201600901|093-2013	2013	2013-08-01	2013-08-01	2018-05-01	2018-05-01	58	2013-09-17	#NULL!	2018-05-31	1	https://ClinicalTrials.gov/show/NCT01943383	5	1	1943383
NCT01041287	Effect of Nebivolol on Oxidative Stress and Endothelial Progenitor Cells		5	1	0	7	Drug: Nebivolol|Drug: Metoprolol succinate	Drug: Nebivolol|Drug: Metoprolol succinate	Pulse Wave Velocity (Measure of Arterial Stiffness)	Emory University|Forest Laboratories	1	2	1	1	5	21 Years to 80 Years 聽 (Adult, Older Adult)	4	96	7	1	1	3	3	1	Allocation: Randomized|Intervention Model: Crossover Assignment|Masking: Triple (Participant, Care Provider, Investigator)|Primary Purpose: Treatment	IRB00013262|BYD-MD-20	2009	2009-12-01	2009-12-01	2013-12-01	2013-12-01	49	2009-12-31	2014-12-19	2014-12-19	1	https://ClinicalTrials.gov/show/NCT01041287	5	2	1041287
NCT03533153	Intravenous MSC Therapy on Ischemia-Reperfusion Injury in Patients With Myocardial Infarction		6	2	0	2	2.	Biological: WJ-MSC cells implantation|Drug: CTSTMD PBS without WJ-MSC|Drug: Conventional drug therapy	IS|MACCE|MVO and Hemorrhage|CMR Markers of Myocardial and Microvascular Damage|CK-MB and Troponin|Echocardiographic Changes|6-min Walk Test|Serum BNP|MLHFQ Scale	The Affiliated Nanjing Drum Tower Hospital of Nanjing University Medical School	1	2	1	1	5	18 Years to 75 Years 聽 (Adult, Older Adult)	5	90	9	1	1	1	1	1	Allocation: Randomized|Intervention Model: Parallel Assignment|Masking: Single (Participant)|Primary Purpose: Treatment	MSC-NanjingUMS	2018	2018-05-30	2018-05-30	2019-05-30	2020-05-30	24	2018-05-23	#NULL!	2018-05-23	5	https://ClinicalTrials.gov/show/NCT03533153	2	2	3533153
NCT04118530	Long Term Arrhythmia Risk and Cardiovascular Events in Hemtopoietic Stem Cell Transplant Survivors: Reveal Linq Cancer Registry Study	ARCHER	1	2	0	5	Other: HSCT Patients	Other: HSCT Patients	Recurrent AF/AFL episodes|Incident Episodes of Interest	University of South Florida|Medtronic	1	2	1	1	5	18 Years and older 聽 (Adult, Older Adult)	7	70	7	2	2	7	6	6	Observational Model: Cohort|Time Perspective: Prospective	Pro00041321	2019	2019-10-01	2019-10-01	2021-08-01	2021-08-01	22	2019-10-08	#NULL!	2019-10-08	35	https://ClinicalTrials.gov/show/NCT04118530	2	2	4118530
NCT01865981	Investigating Hereditary Cardiac Disease by Reprogramming Skin Cells to Heart Muscle	CLUE	5	2	0	3			Derivation of iPS cells|Differentiation of iPS cells to cardiomyocytes|Electrophysiology on iPS-derived cardiomyocytes	University of Dundee	1	2	1	1	5	18 Years and older 聽 (Adult, Older Adult)	7	2	9	2	2	8	6	6	Observational Model: Other|Time Perspective: Other	2012CA04|T13/21	2013	2013-06-01	2013-06-01	2017-06-01	2017-06-01	49	2013-05-31	#NULL!	2020-07-07	13	https://ClinicalTrials.gov/show/NCT01865981	5	1	1865981
NCT01734356	Molecular Mechanism Identification in Inherited Arrhythmias and Valvulopathies From Induced Pluripotent Stem Cells	Diag-iPS	4	2	0	5	Other: Skin biopsies	Other: Skin biopsies	Production of cardiomyocytes modele from skin fibroblast of arrhythmic patient|Production of valve interstitial cells modele from skin fibroblast of patient with a valvulopathy	Nantes University Hospital	1	2	1	2	2	22 Years to 60 Years 聽 (Adult)	7	20	9	1	3	9	5	6	Masking: None (Open Label)	BRD/10/11-P	2011	2011-11-01	2011-11-01	2014-11-01	2014-11-01	37	2012-11-27	#NULL!	2014-11-07	10	https://ClinicalTrials.gov/show/NCT01734356	4	1	1734356
NCT04257994	Distribution of Cell-cell Junction Proteins in Arrhythmic Disorders		1	2	0	5	Diagnostic Test: obtaining a buccal smear sample	Diagnostic Test: obtaining a buccal smear sample	alteration of protein distribution in arrhythmic disorders|correlation of protein distribution with participants' genotype|correlation of treatments with Cx43 distribution	St. George's Hospital, London	1	2	1	1	5	18 Years and older 聽 (Adult, Older Adult)	7	800	9	2	2	8	6	6	Observational Model: Case-Only|Time Perspective: Retrospective	16.	2017	2017-10-15	2017-10-15	2022-10-01	2023-10-01	73	2020-02-06	#NULL!	2020-02-10	#NULL!	https://ClinicalTrials.gov/show/NCT04257994	7	5	4257994
