# Supplementary material for: Cross-Sectional Survey of Clinical Trials of Stem Cell Therapy for Heart Disease Registered at ClinicalTrials.gov
Source: Front Cardiovasc Med. 2021 Jul 8;8:630231. doi: 10.3389/fcvm.2021.630231 (PMC8295466; doi:10.3389/fcvm.2021.630231)
Supplement: Supplementary file 1 [file Data_Sheet_1.ZIP › 630231/stem cell and heart diseases-original data-supplement.xlsx]

## Sheet: 师妹的
title	status	study_results	conditions	interventions	outcome_measures	sponsors	gender	min_age	max_age	age_groups	phases	enrollment	funded_bys	study_types	study_designs	other_ids	start_date	primary_completion_date	completion_date	study_first_posted	last_update_posted		locations	url
Intravenous MSC Therapy on Ischemia-Reperfusion Injury in Patients With Myocardial Infarction	Unknown status	Unknown status	Myocardial Infarction	WJ-MSC cells implantation CTSTMD PBS without WJ-MSC Conventional drug therapy	IS MACCE MVO and Hemorrhage CMR Markers of Myocardial and Microvascular Damage CK-MB and Troponin Echocardiographic Changes 6-min Walk Test Serum BNP MLHFQ Scale	The Affiliated Nanjing Drum Tower Hospital of Nanjing University Medical School	All	18 Years	75 Years	Adult Older Adult	Phase 1 Phase 2	90	Other	Interventional	Allocation: Randomized Intervention Model: Parallel Assignment Masking: Single (Participant) Primary Purpose: Treatment	MSC-NanjingUMS	2018-05-30	2019-05-30	2020-05-30	2018-05-23	2018-05-23	24.3667		https://ClinicalTrials.gov/show/NCT03533153	NCT03533153
Long Term Arrhythmia Risk and Cardiovascular Events in Hemtopoietic Stem Cell Transplant Survivors: Reveal Linq Cancer Registry Study	Not yet recruiting	Not yet recruiting	Hematopoietic Stem Cell Transplant Atrial Fibrillation Atrial Flutter	HSCT Patients	Recurrent AF/AFL episodes Incident Episodes of Interest	University of South Florida	All	18 Years	none	Adult Older Adult		70	Other Industry	Observational	Observational Model: Cohort Time Perspective: Prospective		2019-10-01	2021-08-01	2021-08-01	2019-10-08	2019-10-08	22.3333		https://ClinicalTrials.gov/show/NCT04118530	NCT04118530
Investigating Hereditary Cardiac Disease by Reprogramming Skin Cells to Heart Muscle	Completed	Completed	Eletrophysiology of iPS-derived Cardiomyocytes		Derivation of iPS cells Differentiation of iPS cells to cardiomyocytes Electrophysiology on iPS-derived cardiomyocytes	University of Dundee	All	18 Years	none	Adult Older Adult		2	Other	Observational	Observational Model: Other Time Perspective: Other	2012CA04 T13/21	2013-06-01	2017-06-01	2017-06-01	2013-05-31	2020-07-07	48.7	University of Dundee, Dundee, Angus, United Kingdom	https://ClinicalTrials.gov/show/NCT01865981	NCT01865981
Molecular Mechanism Identification in Inherited Arrhythmias and Valvulopathies From Induced Pluripotent Stem Cells	Terminated	Terminated	Inherited Arrhythmias and Valvulopathies	Skin biopsies	Production of cardiomyocytes modele from skin fibroblast of arrhythmic patient Production of valve interstitial cells modele from skin fibroblast of patient with a valvulopathy	Nantes University Hospital	All	22 Years	60 Years	Adult	Not Applicable	20	Other	Interventional	Masking: None (Open Label)	BRD/10/11-P	2011-11-01	2014-11-01	2014-11-01	2012-11-27	2014-11-07	36.5333	Nantes University Hospital, Nantes, France	https://ClinicalTrials.gov/show/NCT01734356	NCT01734356
Derivation of Human Induced Pluripotent Stem (iPS) Cells to Heritable Cardiac Arrhythmias	Not yet recruiting	Not yet recruiting	Hematopoietic Stem Cell Transplant Atrial Fibrillation Atrial Flutter	HSCT Patients	Recurrent AF/AFL episodes Incident Episodes of Interest	University of South Florida	All	18 Years	none	Adult Older Adult		70	Other Industry	Observational	Observational Model: Cohort Time Perspective: Prospective	Pro00041321	2019-10-01	2021-08-01	2021-08-01	2019-10-08	2019-10-08	22.3333		https://ClinicalTrials.gov/show/NCT04118530	NCT04118530
Safety and Feasibility of Autologous Endothelial Progenitor Cells Transplantation in Patients With Idiopathic Pulmonary Arterial Hypertension	Active, not recruiting	Active, not recruiting	Arrhythmogenic Right Ventricular Dysplasia Brugada Syndrome Cardiac Channelopathy	obtaining a buccal smear sample	alteration of protein distribution in arrhythmic disorders correlation of protein distribution with participants' genotype correlation of treatments with Cx43 distribution	St. George's Hospital, London	All	18 Years	none	Adult Older Adult		800	Other	Observational	Observational Model: Case-Only Time Perspective: Retrospective	16.0099	2017-10-15	2022-10-01	2023-10-01	2020-02-06	2020-02-10	72.5667	St George'S Hospital, London, United Kingdom	https://ClinicalTrials.gov/show/NCT04257994	NCT04257994
