# Supplementary material for: Cross-Sectional Survey of Clinical Trials of Stem Cell Therapy for Heart Disease Registered at ClinicalTrials.gov
Source: Front Cardiovasc Med. 2021 Jul 8;8:630231. doi: 10.3389/fcvm.2021.630231 (PMC8295466; doi:10.3389/fcvm.2021.630231)
Supplement: Supplementary file 1 [file Data_Sheet_1.ZIP › 630231/stem cell and heart diseases-original data.xlsx]

## Sheet: rong
title	status	study_results	heart failure	Coronary disease	Cardiomyopathy	CHD	disease quatity	Coronary disease	interventions	locations	locations	url
Transplantation of Autologous Cardiac Stem Cells in Ischemic Heart Failure	Unknown status	6	1	0	0	0	1	Heart Failure	Intracoronary injection Intracoronary injection of Placebo	Royan Institute, Tehran, Iran, Islamic Republic of	Royan Institute, Tehran, Iran, Islamic Republic of	https://ClinicalTrials.gov/show/NCT01758406
Stem Cells and Resynchronization Cardiac	Unknown status	6	1	0	0	0	1	Heart Failure	Pacing and Stem Cells Implantations. Pacing and Stem Cells Implantation	Imc - Instituto de Mol茅stias Cardiovasculares, S茫o Jos茅 do Rio Preto, S茫o Paulo, Brazil	Imc - Instituto de Mol茅stias Cardiovasculares, S茫o Jos茅 do Rio Preto, S茫o Paulo, Brazil	https://ClinicalTrials.gov/show/NCT00800657
Stem Cells for the Improvement of Erectile and Cardiac Function in Aging Men	Withdrawn	7	1	0	0	0	1	Erectile Dysfunction Cardiac Disease	ARM 1: AdMSC: adipose stem cells ARM 2: Placebo	Baylor College of Medicine, Houston, Texas, United States	Baylor College of Medicine, Houston, Texas, United States	https://ClinicalTrials.gov/show/NCT02107118
Stem Cell Therapy in IschEmic Non-treatable Cardiac Disease	Active, not recruiting	1	1	0	0	0	1	Heart Failure	CSCC_ASC	2014 Department of Cardiology, The Heart Centre, University Hospital Rigshospitalet, Copenhagen, Denmark	2014 Department of Cardiology, The Heart Centre, University Hospital Rigshospitalet, Copenhagen, Denmark	https://ClinicalTrials.gov/show/NCT02673164
The Study of Heart Failure With Human Umbilical Cord Mesenchymal Stem Cells (hUC-MSC)	Unknown status	6	1	0	0	0	1	Heart Failure	Allogeneic umbilical cord mesenchymal stem cells (SCLnow 19#) conventional treatment	Inner Mongolia International Mongolian Hospital, Hohhot, Inner Mongolia, China	Inner Mongolia International Mongolian Hospital, Hohhot, Inner Mongolia, China	https://ClinicalTrials.gov/show/NCT03180450
Stem Cells Therapy in Advanced Heart Failure	Recruiting	2	1	0	0	0	1	Congestive Heart Failure	stem cells infusion	Celestino Sardu, Naples, Italy Raffaele Marfella, Naples, Italy Celestino Sardu, Napoli, Italy	Celestino Sardu, Naples, Italy Raffaele Marfella, Naples, Italy Celestino Sardu, Napoli, Italy	https://ClinicalTrials.gov/show/NCT02871466
Cardiac Stem Cell Infusion in Patients With Ischemic CardiOmyopathy (SCIPIO)	Completed	5	1	1	0	0	2	Coronary Artery Disease Congestive Heart Failure	Treatment group	Jewish Hospital, Louisville, Kentucky, United States	Jewish Hospital, Louisville, Kentucky, United States	https://ClinicalTrials.gov/show/NCT00474461
Left Ventricular Assist Device Combined With Allogeneic Mesenchymal Stem Cells Implantation in Patients With End-stage Heart Failure.	Active, not recruiting	1	1	1	1	0	2	Heart Failure Ischemic Cardiomyopathy	Allogeneic stem cells implantation	AHEPA University Hospital, Thessaloniki, Greece	AHEPA University Hospital, Thessaloniki, Greece	https://ClinicalTrials.gov/show/NCT01759212
Transplantation of Human Embryonic Stem Cell-derived Progenitors in Severe Heart Failure	Completed	5	0	1	0	0	1	Ischemic Heart Disease	Human embryonic stem cell-derived CD15+ Isl-1+ progenitors	Department of Cardiovascular Surgery, Paris, France	Department of Cardiovascular Surgery, Paris, France	https://ClinicalTrials.gov/show/NCT02057900
CSCC_ASC Therapy in Patients With Severe Heart Failure	Completed	5	1	0	0	0	1	Heart Failure	Allogeneic adipose derived stem cells (CSCC_ASC)	2014 Department of Cardiology, The Heart Centre, University Hospital Rigshospitalet, Copenhagen, Denmark	2014 Department of Cardiology, The Heart Centre, University Hospital Rigshospitalet, Copenhagen, Denmark	https://ClinicalTrials.gov/show/NCT02387723
MCRcI庐 Stem Cell Treatment for Diffuse Coronary Artery Disease	Recruiting	2	0	1	0	0	1	Coronary Artery Disease	MCRcI庐 stem cells	HONYA Medical Inc, Tainan, Taiwan	HONYA Medical Inc, Tainan, Taiwan	https://ClinicalTrials.gov/show/NCT04052191
AutoLogous Human CArdiac-Derived Stem Cell to Treat Ischemic cArdiomyopathy (ALCADIA)	Completed	5	1	1	1	0	1	Congestive Heart Failure Ischemic Cardiomyopathy Ventricular Dysfunction	human cardiac stem cells	Kyoto Prefectural University School of Medicine, Kyoto, Kajii-cho 465, hirokoji-agaru, kawaramachi-dori,kamikyoku, Japan National Cardiovascular Center, Osaka, Japan	Kyoto Prefectural University School of Medicine, Kyoto, Kajii-cho 465, hirokoji-agaru, kawaramachi-dori,kamikyoku, Japan National Cardiovascular Center, Osaka, Japan	https://ClinicalTrials.gov/show/NCT00981006
Allogeneic Stem Cell Therapy in Heart Failure	Active, not recruiting	1	1	0	0	0	1	Heart Failure	Cardiology Stem Cell Centre Adipose Stem Cell (CSCC_ASC) Placebo	Cardiac Catheterization Laboratory 2014, The Heart Centre, University Hospital, Rigshospitalet, Copenhagen 脴, Denmark	Cardiac Catheterization Laboratory 2014, The Heart Centre, University Hospital, Rigshospitalet, Copenhagen 脴, Denmark	https://ClinicalTrials.gov/show/NCT03092284
Prospective, Controlled and Randomized Clinical Trial on Cardiac Cell Regeneration With Laser and Autologous Bone Marrow Stem Cells, in Patients With Coronary Disease and Refractory Angina	Unknown status	6	0	1	0	0	1	Angina Coronary Disease	Transmyocardial revascularization (TMR) with Holmium YAG laser Transmyocardial revascularization (TMR) with Holmium YAG laser plus the patient's own stem cells extracted from bone marrow.	Hospital Universitario de La Princesa, Madrid, Spain	Hospital Universitario de La Princesa, Madrid, Spain	https://ClinicalTrials.gov/show/NCT01214499
Intra-coronary Versus Intramyocardial Application of Enriched CD133pos Autologous Bone Marrow Derived Stem Cells	4	4	1	0	0	0	1	Heart Failure	autologous CD133pos stem cell application	ASKLEPIOS Klinik St. Georg, Hamburg, Germany	ASKLEPIOS Klinik St. Georg, Hamburg, Germany	https://ClinicalTrials.gov/show/NCT01337011
Cardiac Progenitor Cell Infusion to Treat Univentricular Heart Disease (PERSEUS)	Completed	5	0	0	0	1	1	Hypoplastic Left Heart Syndrome Single Right Ventricle Single Left Ventricle	Cardiac progenitor cell infusion	Okayama University, Okayama, Japan	Okayama University, Okayama, Japan	https://ClinicalTrials.gov/show/NCT01829750
Cardiac Stem/Progenitor Cell Infusion in Univentricular Physiology (APOLLON Trial)	Unknown status	6	0	0	0	1	1	Hypoplastic Left Heart Syndrome Single Ventricle	Autologous cardiac stem cells (JRM-001)	Kanagawa Children's Medical Center, Yokohama, Kanagawa, Japan Okayama University, Okayama, Japan Shizuoka Children's Hospital, Shizuoka, Japan	Kanagawa Children's Medical Center, Yokohama, Kanagawa, Japan Okayama University, Okayama, Japan Shizuoka Children's Hospital, Shizuoka, Japan	https://ClinicalTrials.gov/show/NCT02781922
Induction of Donor Specific Tolerance in Recipients of Cardiac Allografts by Donor Stem Cell Infusion	Completed	5	0	0	0	0	1	Heart Transplantation	enriched hematopoetic stem cell infusion			https://ClinicalTrials.gov/show/NCT00497757
Stem Cell Therapy in Patients With Severe Heart Failure & Undergoing Left Ventricular Assist Device Placement	Completed	5	1	0	0	0	1	Heart Failure	Intramyocardial Delivery of Bone Marrow Derived Mononuclear Cells	University Of Minnesota, Minneapolis, Minnesota, United States	University Of Minnesota, Minneapolis, Minnesota, United States	https://ClinicalTrials.gov/show/NCT00869024
Safety and Efficacy of Adipose Derived Stem Cells for Congestive Heart Failure	Withdrawn	7	1	0	0	0	1	Ischemic Congestive Heart Failure	Fat Harvesting and Implantation of Adipose Derived Stem Cells	Instituto de Medicina Regenerativa, Tijuana, Baja California, Mexico	Instituto de Medicina Regenerativa, Tijuana, Baja California, Mexico	https://ClinicalTrials.gov/show/NCT01502514
IMMNC-HF: IntraMyocardial Injection of Bone Marrow MonoNuclear Cells in Heart Failure (HF) Patients	Not yet recruiting	1	1	0	0	0	1	Heart Failure	Intramyocardial injection of stem cell Placebo	Stem Cell And Regenerative Medicine institute (SCARM), Tabriz, Iran, Islamic Republic of	Stem Cell And Regenerative Medicine institute (SCARM), Tabriz, Iran, Islamic Republic of	https://ClinicalTrials.gov/show/NCT03227198
Transcoronary Infusion of Cardiac Progenitor Cells in Patients With Single Ventricle Physiology	Completed	5	1	0	0	1	1	Hypoplastic Left Heart Syndrome Single Ventricle Heart Failure	Autologous cardiac progenitor cell transplantation staged shunt procedure	Department of Regenerative Medicine, Center for Innovative Clinical Medicine, Okayama University Hospital, Okayama, Japan	Department of Regenerative Medicine, Center for Innovative Clinical Medicine, Okayama University Hospital, Okayama, Japan	https://ClinicalTrials.gov/show/NCT01273857
Safety and Efficacy of Adipose Derived Stem Cells for Non-Ischemic Congestive Heart Failure	Withdrawn	7	1	0	0	0	1	Non-Ischemic Congestive Heart Failure	Harvesting and Implantation of Adipose-Derived Stem Cells (ASCs)	Instituto de Medicina Regenerativa, Tijuana, Baja California, Mexico	Instituto de Medicina Regenerativa, Tijuana, Baja California, Mexico	https://ClinicalTrials.gov/show/NCT01502501
Stem Cell Mobilization to Treat Chest Pain and Shortness of Breath in Patients With Coronary Artery Disease	Completed	5	0	1	0	0	1	Coronary Artery Disease	Stem Cell Mobilization	National Heart, Lung and Blood Institute (NHLBI), Bethesda, Maryland, United States	National Heart, Lung and Blood Institute (NHLBI), Bethesda, Maryland, United States	https://ClinicalTrials.gov/show/NCT00043628
Safety and Efficacy of Autologous, Intracoronary Stem Cell Injections in Total Coronary Artery Occlusions	Completed	5	0	1	0	0	1	Coronary Occlusion	catheter-based intracoronary injection	Case Western Reserve University, Cleveland, Ohio, United States	Case Western Reserve University, Cleveland, Ohio, United States	https://ClinicalTrials.gov/show/NCT00365326
Sequential Treatment of Extra-Corporeal Shock Wave Combined With aUtologous Bone marRow Mesenchymal Stem Cells on Patients With ischEmic Heart Disease : the S-CURE Study	Recruiting	2	0	1	0	0	1	Ischemic Heart Disease	CSWT+BMMSCs CSWT+Sham operation	Shanghai Tenth People's Hospital, Tongji University, Shanghai, Shanghai, China	Shanghai Tenth People's Hospital, Tongji University, Shanghai, Shanghai, China	https://ClinicalTrials.gov/show/NCT03397095
Combined CABG and Stem-Cell Transplantation for Heart Failure	Unknown status	6	1	1	0	0	2	Heart Failure Myocardial Infarction Coronary Artery Disease	Coronary bypass operation Bone marrow aspiration (crista iliaca) Intramyocardial mesenchymal stem cell transplantation Intramyocardial injection of autologous serum	Department of Cardiothoracic Surgery, Meilahti Hospital, Helsinki, Finland	Department of Cardiothoracic Surgery, Meilahti Hospital, Helsinki, Finland	https://ClinicalTrials.gov/show/NCT00418418
ICMNC-HF. IntraCoronary Bone Marrow MonoNuclear Cells in Heart Failure (HF) Patients	Not yet recruiting	1	1	0	0	0	1	Heart Failure	Intracoronary injection of stem cell Placebo	Stem Cell And Regenerative Medicine institute (SCARM), Tabriz, Iran, Islamic Republic of	Stem Cell And Regenerative Medicine institute (SCARM), Tabriz, Iran, Islamic Republic of	https://ClinicalTrials.gov/show/NCT03145402
Bone Marrow Derived Adult Stem Cells for Chronic Heart Failure	Completed	5	1	0	0	0	1	Chronic Ischaemic Heart Failure	Granulocyte-colony stimulating factor Percutaneous intracoronary injection Percutaneous intramyocardial injection	London Chest Hospital, Barts and the London NHS Trust, London, United Kingdom	London Chest Hospital, Barts and the London NHS Trust, London, United Kingdom	https://ClinicalTrials.gov/show/NCT00747708
Stem Cell Heart Injections During Laser Revascularization Surgery for Treatment of Chronic Ischemic Heart Disease	Recruiting	2	0	1	0	0	1	Chronic Ischemic Heart Disease	Bone Marrow Derived Autologous CD133+ Selected Cell Product	University of Kentucky Healthcare, Lexington, Kentucky, United States	University of Kentucky Healthcare, Lexington, Kentucky, United States	https://ClinicalTrials.gov/show/NCT03043742
Mesenchymal Stem Cell Administration in the Treatment of Coronary Graft Disease in Heart Transplant Patients	Suspended	3	0	1	0	0	1	Coronary Disease Heart Transplant	Mesenchymal cell therapy	D茅partement de cardiologie du Pr Michel KOMADJA, Paris, France	D茅partement de cardiologie du Pr Michel KOMADJA, Paris, France	https://ClinicalTrials.gov/show/NCT02472002
Autologous/Allogeneic Progenitor Stem Cell Therapy for Congestive Heart Failure	4	4	1	0	0	0	1	Heart Failure, Congestive	Injection of bone marrow cells in the heart Biological bone marrow cell therapy			https://ClinicalTrials.gov/show/NCT00128258
Congestive Heart Failure Surgical Treatmment With Autologous Stem Cell Therapy	Unknown status	6	1	0	0	0	1	Congestive Heart Failure	intramiocardiac autograft of autologous stem cells	Ismett, Palermo, PA, Italy	Ismett, Palermo, PA, Italy	https://ClinicalTrials.gov/show/NCT00480961
Safety and Efficacy of Induced Pluripotent Stem Cell-derived Engineered Human Myocardium as Biological Ventricular Assist Tissue in Terminal Heart Failure	Not yet recruiting	1	1	0	0	0	1	Heart Failure	EHM implantation			https://ClinicalTrials.gov/show/NCT04396899
Allogeneic Stem Cells Implantation Combined With Coronary Bypass Grafting in Patients With Ischemic Cardiomyopathy	Completed	5	0	1	0	0	1	Coronary Artery Disease Ischemic Cardiomyopathy	Intramyocardial implantation of of a novel mesenchymal precursor cell type (iMP).	AHEPA University Hospital, Thessaloniki, Greece	AHEPA University Hospital, Thessaloniki, Greece	https://ClinicalTrials.gov/show/NCT01753440
Bone Marrow Derived Mesenchymal Stem Cells in Improving Heart Function in Patients With Heart Failure Caused by Anthracyclines	Recruiting	2	1	0	1	0	2	Cardiomyopathy Heart Failure	Mesenchymal Stem Cell Transplantation Standard of Care for Heart Failure	M D Anderson Cancer Center, Houston, Texas, United States	M D Anderson Cancer Center, Houston, Texas, United States	https://ClinicalTrials.gov/show/NCT02408432
Effects of Intracoronary Progenitor Cell Therapy on Coronary Flow Reserve After Acute MI	4	4	0	1	0	0	1	Coronary Artery Disease Acute Myocardial Infarction	autologous bone marrow-derived progenitor cells placebo medium	Med. Klinik III; Kardiologie, Frankfurt, Germany Universit盲t Leipzig / Herzzentrum, Leipzig, Germany	Med. Klinik III; Kardiologie, Frankfurt, Germany Universit盲t Leipzig / Herzzentrum, Leipzig, Germany	https://ClinicalTrials.gov/show/NCT00711542
Intramyocardial Injection of Autologous Aldehyde Dehydrogenase-Bright Stem Cells for Therapeutic Angiogenesis (FOCUS Br)	Active, not recruiting	1	0	1	0	0	1	Coronary Artery Disease	Stem Cell Therapy Control (plasma)	Texas Heart Institute/Baylor St. Luke's Medical Center, Houston, Texas, United States	Texas Heart Institute/Baylor St. Luke's Medical Center, Houston, Texas, United States	https://ClinicalTrials.gov/show/NCT00314366
IMPACT-CABG Trial: IMPlantation of Autologous CD133+ sTem Cells in Patients Undergoing Coronary Artery Bypass Grafting	Completed	5	1	1	0	0	2	Heart Failure Heart Attack Coronary Artery Bypass Surgery	Injection of autologous CD133+ stem cells at the time of coronary artery bypass grafting Injection of autologous CD133+ stem cells at the time of coronary artery bypass grafting	Peter Munk Cardiac Center/ University Health Network, Toronto, Ontario, Canada	Peter Munk Cardiac Center/ University Health Network, Toronto, Ontario, Canada	https://ClinicalTrials.gov/show/NCT01467232
Combination of Mesenchymal and C-kit+ Cardiac Stem Cells as Regenerative Therapy for Heart Failure	Active, not recruiting	1	0	1	0	0	1	Ischemic Cardiomyopathy	Mesenchymal Stem Cells (MSC) c-kit+ cells Placebo (Plasmalyte A)	Stanford University School of Medicine (Falk Cardiovascular Research Center), Stanford, California, United States University of Florida-Department of Medicine, Gainesville, Florida, United States University of Miami-Interdisciplinary Stem Cell Institute, Miami, Florida, United States Indiana Center for Vascular Biology and Medicine, Indianapolis, Indiana, United States University of Louisville, L…	Stanford University School of Medicine (Falk Cardiovascular Research Center), Stanford, California, United States University of Florida-Department of Medicine, Gainesville, Florida, United States University of Miami-Interdisciplinary Stem Cell Institute, Miami, Florida, United States Indiana Center for Vascular Biology and Medicine, Indianapolis, Indiana, United States University of Louisville, L…	https://ClinicalTrials.gov/show/NCT02501811
Prospective Randomized Study of Mesenchymal Stem Cell Therapy in Patients Undergoing Cardiac Surgery (PROMETHEUS)	4	4	1	0	0	0	1	Stem Cell Transplantation Ventricular Dysfunction, Left	Lower dose mesenchymal stem cell (MSC) injection Placebo Higher dose MSC injection	University of Miami Miller School of Medicine, Miami, Florida, United States Johns Hopkins University School of Medicine, Baltimore, Maryland, United States	University of Miami Miller School of Medicine, Miami, Florida, United States Johns Hopkins University School of Medicine, Baltimore, Maryland, United States	https://ClinicalTrials.gov/show/NCT00587990
The Association Between Very Small Embryonic-like Stem Cells and the Prognosis of Coronary Artery Disease Patients	Unknown status	6	0	1	0	0	1	Coronary Artery Disease	Intensive statin Routine statin	Beijing Anzhen Hospital, Beijing, Beijing, China	Beijing Anzhen Hospital, Beijing, Beijing, China	https://ClinicalTrials.gov/show/NCT01633359
Allogeneic hMSC Injection in Patients With Hypoplastic Left Heart Syndrome	4	4	0	0	0	1	1	Hypoplastic Left Heart Syndrome	Allo-hMSCs Placebo	University of Maryland Medical Center, Baltimore, Maryland, United States Johns Hopkins Hospital, Baltimore, Maryland, United States	University of Maryland Medical Center, Baltimore, Maryland, United States Johns Hopkins Hospital, Baltimore, Maryland, United States	https://ClinicalTrials.gov/show/NCT02398604
By Pass Surgery With Stem Cell Therapy in Chronic Ischemic Cardiopathy	Completed	5	0	1	0	0	1	Ischemic Heart Disease	Autologous bone marrow derived stem cells myocardial transplantation	Departements of CardiacSurgery, Cardiology and Radiology, Clermont-Ferrand, France	Departements of CardiacSurgery, Cardiology and Radiology, Clermont-Ferrand, France	https://ClinicalTrials.gov/show/NCT00690209
Progenitor Cells Role in Restenosis and Atherosclerosis	Completed	5	0	1	0	0	1	Coronary Artery Disease		University La Sapienza, Rome, Italy	University La Sapienza, Rome, Italy	https://ClinicalTrials.gov/show/NCT01575431
Treating Heart Failure With hPSC-CMs	Recruiting	2	1	0	0	0	1	Heart Failure	hPSC-CM therapy	HelpThera, Nanjing, Jiangsu, China	HelpThera, Nanjing, Jiangsu, China	https://ClinicalTrials.gov/show/NCT03763136
Intramyocardial Transplantation of Bone Marrow Stem Cells in Addition to Coronary Artery Bypass Graft (CABG) Surgery	4	4	0	1	0	0	1	Myocardial Ischemia Coronary Artery Disease	CD133+ autologous bone marrow stem cell Placebo	Herz- und Diabeteszentrum Nordrhein Westfalen, Bad Oeynhausen, Germany Deutsches Herzzentrum Berlin, Berlin, Germany Universit盲res Herzzentrum Hamburg, Hamburg, Germany Medical School Hannover, Hannover, Germany Herzzentrum Universit盲t Leipzig, Leipzig, Germany University of Rostock, Rostock, Germany	Herz- und Diabeteszentrum Nordrhein Westfalen, Bad Oeynhausen, Germany Deutsches Herzzentrum Berlin, Berlin, Germany Universit盲res Herzzentrum Hamburg, Hamburg, Germany Medical School Hannover, Hannover, Germany Herzzentrum Universit盲t Leipzig, Leipzig, Germany University of Rostock, Rostock, Germany	https://ClinicalTrials.gov/show/NCT03763136
Longeveron Mesenchymal Stem Cells (LMSCs) Delivered During Stage II Surgery for Hypoplastic Left Heart Syndrome (ELPIS)	Active, not recruiting	1	0	0	0	1	1	HLHS	Longeveron Mesenchymal Stem Cells	Emory University/Childen's Healthcare of Atlanta, Atlanta, Georgia, United States University of Maryland Medical Center, Baltimore, Maryland, United States Johns Hopkins University Hospital, Baltimore, Maryland, United States Cincinnati Children's Hospital Medical Center, Cincinnati, Ohio, United States University of Utah/Heart Center-Primary Children's Hospital, Salt Lake City, Utah, United Stat…	Emory University/Childen's Healthcare of Atlanta, Atlanta, Georgia, United States University of Maryland Medical Center, Baltimore, Maryland, United States Johns Hopkins University Hospital, Baltimore, Maryland, United States Cincinnati Children's Hospital Medical Center, Cincinnati, Ohio, United States University of Utah/Heart Center-Primary Children's Hospital, Salt Lake City, Utah, United Stat…	https://ClinicalTrials.gov/show/NCT03525418
Endothelial Progenitor Cells	Unknown status	6	0	1	0	0	1	Coronary Artery Disease	blood collecting	Far Eastern Memorial Hospital, Taipei, Taiwan	Far Eastern Memorial Hospital, Taipei, Taiwan	https://ClinicalTrials.gov/show/NCT01686269
Safety of Autologous Cord Blood Cells in HLHS Patients During Norwood Heart Surgery	Recruiting	2	0	0	0	1	1	Hypoplastic Left Heart Syndrome Heart Defects, Congenital Pediatric Disorder	Autologous Human Placental Cord Blood Mononuclear Cells	Royal Children's Hospital, Melbourne, Victoria, Australia	Royal Children's Hospital, Melbourne, Victoria, Australia	https://ClinicalTrials.gov/show/NCT03431480
Stem Cell Therapy to Improve Myocardial Function in Patients Undergoing Coronary Artery Bypass Grafting (CABG)	Unknown status	6	0	1	0	0	1	Coronary Disease Myocardial Infarction	Bone Marrow Stem Cell Therapy combined CABG	Fuwai cardiovascular disease hospital, Beijing, China	Fuwai cardiovascular disease hospital, Beijing, China	https://ClinicalTrials.gov/show/NCT00395811
PEPCAD III Substudy: Stem Cell Mobilization	Completed	5	0	1	0	0	1	Coronary Artery Disease	DEBlue vs Cypher vs BMS	Klinik fuer Innere Medizin III, Universitaetsklinikum des Saarlandes, Homburg / Saar, Saarland, Germany	Klinik fuer Innere Medizin III, Universitaetsklinikum des Saarlandes, Homburg / Saar, Saarland, Germany	https://ClinicalTrials.gov/show/NCT00473499
Implantation of Peripheral Stem Cells in Patient With Ischemic Cardiomyopathy	Unknown status	6	1	0	0	0	1	Heart Failure	Intramyocardial implantation of stem cells	Odessa Regional Clinical Hospital, Odessa, Ukraine	Odessa Regional Clinical Hospital, Odessa, Ukraine	https://ClinicalTrials.gov/show/NCT01615250
Cell-Wave Study: Combined Extracorporal Shock Wave Therapy and Intracoronary Cell Therapy in Chronic Ischemic Myocardium	Completed	5	1	0	0	0	1	Congestive Heart Failure	intracoronary stem cell therapy	Div. of Cardiology , University of Frankfurt, Frankfurt, Germany	Div. of Cardiology , University of Frankfurt, Frankfurt, Germany	https://ClinicalTrials.gov/show/NCT00326989
Safety and Efficacy Study of Intramyocardial Stem Cell Therapy in Patients With Dilated Cardiomyopathy	Completed	5	1	0	1	0	2	Dilated Cardiomyopathy Chronic Heart Failure	Intramyocardial injection Intracoronary injection Intramyocardial injection	UMC Ljubljana, Ljubljana, Slovenia	UMC Ljubljana, Ljubljana, Slovenia	https://ClinicalTrials.gov/show/NCT01350310
Stem Cell Mobilization and VEGF Gene Transfer for Heart Failure	Withdrawn	7	1	0	0	0	1	Ischemic Congestive Heart Failure (CHF)	Vascular Endothelial Growth Factor (VEGF1)			https://ClinicalTrials.gov/show/NCT00279539
A Study to Assess the Effect of Intravenous Dose of (aMBMC) to Subjects With Non-ischemic Heart Failure	Completed	5	1	0	0	0	1	Non-Ischemic Heart Failure	Allogeneic Mesenchymal Bone Marrow Cells (aMBMC) Lactated Ringer's Solution	MedStar Washington Hospital Center, Washington, District of Columbia, United States Emory University Hospital, Atlanta, Georgia, United States Northwestern University Centers for Heart Failure Therapy, Chicago, Illinois, United States Stony Brook Heart Institute, Stony Brook, New York, United States Hospital of the University of Pennsylvania, Heart Failure and Transplant Program, Philadelphia, Pe…	MedStar Washington Hospital Center, Washington, District of Columbia, United States Emory University Hospital, Atlanta, Georgia, United States Northwestern University Centers for Heart Failure Therapy, Chicago, Illinois, United States Stony Brook Heart Institute, Stony Brook, New York, United States Hospital of the University of Pennsylvania, Heart Failure and Transplant Program, Philadelphia, Pe…	https://ClinicalTrials.gov/show/NCT02467387
Donor Bone Marrow Derived Mesenchymal Stem Cells in Controlling Heart Failure in Patients With Cardiomyopathy Caused by Anthracyclines	Not yet recruiting	1	1	0	1	0	2	Cardiomyopathy Heart Failure	Best Practice Laboratory Biomarker Analysis Mesenchymal Stem Cell Transplantation Mesenchymal Stem Cell Transplantation	M D Anderson Cancer Center, Houston, Texas, United States	M D Anderson Cancer Center, Houston, Texas, United States	https://ClinicalTrials.gov/show/NCT02962661
Cell Therapy for Coronary Heart Disease	4	4	0	1	0	0	1	Coronary Artery Disease	intracoronary infusion of progenitor cells	J. W. Goethe University Hospitals, Frankfurt, Germany	J. W. Goethe University Hospitals, Frankfurt, Germany	https://ClinicalTrials.gov/show/NCT00289822
Stem Cell Study for Subjects With Congestive Heart Failure	4	4	1	1	0	0	2	Myocardial Ischemia Congestive Heart Failure Cardiovascular Disease	Intramyocardial injection of autologous CD34-positive cells (stem cells)	Northwestern University, Chicago, Illinois, United States	Northwestern University, Chicago, Illinois, United States	https://ClinicalTrials.gov/show/NCT00620048
The CHILD Trial: Hypoplastic Left Heart Syndrome Study.	Recruiting	2	0	0	0	1	1	Hypoplastic Left Heart Syndrome	c-kit+ cells	Emory University Children's Healthcare of Atlanta - Egleston Campus, Atlanta, Georgia, United States University of Maryland - Division of Cardiac Surgery, Baltimore, Maryland, United States	Emory University Children's Healthcare of Atlanta - Egleston Campus, Atlanta, Georgia, United States University of Maryland - Division of Cardiac Surgery, Baltimore, Maryland, United States	https://ClinicalTrials.gov/show/NCT03406884
Autologous Stem Cells for Cardiac Angiogenesis (FOCUS HF)	Completed	5	0	1	0	0	1	Ischemic Cardiomyopathy	Intramyocardial Injection of stem cells via NOGA Mapping Control, then Stem Cell Therapy	Texas Heart Institute/Baylor St. Luke's Medical Center, Houston, Texas, United States	Texas Heart Institute/Baylor St. Luke's Medical Center, Houston, Texas, United States	https://ClinicalTrials.gov/show/NCT00203203
Combination Stem Cell Therapy for the Treatment of Severe Coronary Ischemia	Completed	5	0	1	0	0	1	Coronary Ischemia Coronary Disease Coronary Artery Disease Coronary Atherosclerosis Coronary Arteriosclerosis	MESENDO	TCA Cellular Therapy, LLC, Covington, Louisiana, United States	TCA Cellular Therapy, LLC, Covington, Louisiana, United States	https://ClinicalTrials.gov/show/NCT00643981
Endothelial Progenitor Cells and Risk Factors for Coronary Artery Disease	Completed	5	0	1	0	0	1	Coronary Arteriosclerosis		National Heart, Lung and Blood Institute (NHLBI), Bethesda, Maryland, United States	National Heart, Lung and Blood Institute (NHLBI), Bethesda, Maryland, United States	https://ClinicalTrials.gov/show/NCT00013975
Stem Cell Implantation in Patients Undergoing CABG	4	4	0	1	0	0	1	Ischemic Cardiomyopathy Coronary Artery Disease	Autologous CD133+ Bone Marrow Stem Cells Carrier Solution	University of Pennsylvania, Philadelphia, Pennsylvania, United States	University of Pennsylvania, Philadelphia, Pennsylvania, United States	https://ClinicalTrials.gov/show/NCT01721902
Stem Cell Study for Patients With Heart Failure	Withdrawn	7	1	1	0	0	2	Myocardial Ischemia Congestive Heart Failure Cardiovascular Disease	Autologous Stem Cells	Northwestern University, Chicago, Illinois, United States	Northwestern University, Chicago, Illinois, United States	https://ClinicalTrials.gov/show/NCT00346177
Phase II Combination Stem Cell Therapy for the Treatment of Severe Coronary Ischemia(CI)	Suspended	3	0	1	0	0	1	Heart Disease Blocked Arteries Coronary Ischemia Coronary Disease Coronary Artery Disease Coronary Atherosclerosis	MESENDO placebo	TCA Cellular Therapy, Covington, Louisiana, United States	TCA Cellular Therapy, Covington, Louisiana, United States	https://ClinicalTrials.gov/show/NCT00790764
Effectiveness of Stem Cell Treatment for Adults With Ischemic Cardiomyopathy (The FOCUS Study)	Completed	5	1	1	0	0	1	Chronic Ischemic Heart Disease Left Ventricular Dysfunction Angina Ischemic Cardiomyopathy	Adult stem cells Placebo	University of Florida-Department of Medicine, Gainesville, Florida, United States Minneapolis Heart Institute Foundation, Minneapolis, Minnesota, United States Cleveland Clinic, Cleveland, Ohio, United States Vanderbilt University Medical Center, Nashville, Tennessee, United States Texas Heart Institute, Houston, Texas, United States	University of Florida-Department of Medicine, Gainesville, Florida, United States Minneapolis Heart Institute Foundation, Minneapolis, Minnesota, United States Cleveland Clinic, Cleveland, Ohio, United States Vanderbilt University Medical Center, Nashville, Tennessee, United States Texas Heart Institute, Houston, Texas, United States	https://ClinicalTrials.gov/show/NCT00824005
"ESTIMATION Study" for Endocardial Mesenchymal Stem Cells Implantation in Patients After Acute Myocardial Infarction	Unknown status	6	1	1	0	0	2	Acute Myocardial Infarction Heart Failure	PCI and Stem Cells or Placebo injections	State Research Institute of Circulation Pathology, Novosibirsk, Russian Federation	State Research Institute of Circulation Pathology, Novosibirsk, Russian Federation	https://ClinicalTrials.gov/show/NCT01394432
Stem Cell Therapy as Adjunct to Revascularization	Withdrawn	7	0	1	0	0	1	Coronary Arteriosclerosis Coronary Artery Bypass Graft Myocardial Revascularization	Autologous stem cell therapy CABG CMRI	VA Salt Lake City Health Care System, Salt Lake City, Salt Lake City, Utah, United States	VA Salt Lake City Health Care System, Salt Lake City, Salt Lake City, Utah, United States	https://ClinicalTrials.gov/show/NCT00463853
Plasmonic Photothermal and Stem Cell Therapy of Atherosclerosis Versus Stenting	4	4	0	1	0	0	1	Coronary Artery Disease Atherosclerosis	Stenting and micro-infusion of NP Implantation of everolimus-eluting stent	De Haar Research Foundation, Rotterdam, South Holland, Netherlands Ural Center of Modern Nanotechnologies, Institute of Natural Sciences, Ural Federal University, Yekaterinburg, Sverdlovsk oblast, Russian Federation Ural Institute of Cardiology, Yekaterinburg, Sverdlovsk oblast, Russian Federation	De Haar Research Foundation, Rotterdam, South Holland, Netherlands Ural Center of Modern Nanotechnologies, Institute of Natural Sciences, Ural Federal University, Yekaterinburg, Sverdlovsk oblast, Russian Federation Ural Institute of Cardiology, Yekaterinburg, Sverdlovsk oblast, Russian Federation	https://ClinicalTrials.gov/show/NCT01436123
Adiponectin and Circulating Progenitor Cells (CPC) Function	Completed	5	0	1	0	0	1	Coronary Artery Disease	exercise training	University of Leipzig, Heart Center, Leipzig, Germany	University of Leipzig, Heart Center, Leipzig, Germany	https://ClinicalTrials.gov/show/NCT01272674
The Transendocardial Autologous Cells (hMSC or hBMC) in Ischemic Heart Failure Trial (TAC-HFT)	Completed	5	1	0	0	0	1	Stem Cell Transplantation Ventricular Dysfunction, Left	Autologous human mesenchymal cells (hMSCs) Autologous human bone marrow cells (hBMCs) Placebo	University of Miami Miller School of Medicine, Miami, Florida, United States	University of Miami Miller School of Medicine, Miami, Florida, United States	https://ClinicalTrials.gov/show/NCT00768066
Japanese OMI Treatment With Kit-positive Cells for Enhanced Regeneration	Active, not recruiting	1	1	1	0	0	1	Chronic Heart Failure Old Myocardial Infarction	Stem cells administered to participants	Sakakibara Heart Institute, Tokyo, Japan	Sakakibara Heart Institute, Tokyo, Japan	https://ClinicalTrials.gov/show/NCT03351400
IMPACT-CABG Trial: IMPlantation of Autologous CD133+ sTem Cells in Patients Undergoing CABG	Completed	5	1	1	0	0	2	Myocardial Infarct Heart Failure	Injection of stem cells at time of coronary artery bypass grafting	Centre de recherche du CHUM (CRCHUM), Montreal, Quebec, Canada	Centre de recherche du CHUM (CRCHUM), Montreal, Quebec, Canada	https://ClinicalTrials.gov/show/NCT01033617
Intracoronary Stem Cell Therapy in Patients With Acute Myocardial Infarction (SCAMI)	Completed	5	0	1	0	0	1	Acute Myocardial Infarction Coronary Artery Disease	autologous stem cells placebo suspension	University of Ulm, Ulm, Germany	University of Ulm, Ulm, Germany	https://ClinicalTrials.gov/show/NCT00669227
Combination Stem Cell (MESENDO) Therapy for Utilization and Rescue of Infarcted Myocardium	Completed	5	0	1	0	0	1	Coronary Artery Disease Coronary Arteriosclerosis Coronary Atherosclerosis Coronary Disease	MESENDO MESENDO	TCA Cellular Therapy, LLC, Covington, Louisiana, United States	TCA Cellular Therapy, LLC, Covington, Louisiana, United States	https://ClinicalTrials.gov/show/NCT00548613
Bone Marrow Derived Mononuclear Cells for Ischemic Cardiomyopathy	4	4	0	0	0	0	1	Heart Disease	Intramyocardial Cell therapy	Asklepios Clinic St. Georg, Hamburg, Germany	Asklepios Clinic St. Georg, Hamburg, Germany	https://ClinicalTrials.gov/show/NCT01144221
Infusion Intracoronary of Mononuclear Autologous Adult no Expanded Stem Cells of Bone Marrow on Functional Recovery in Patients With Idiopathic Dilated Cardiomyopathy and Heart Failure.	Active, not recruiting	1	0	0	1	0	1	Idiopathic Dilated Cardiomyopathy	Infusion of autologous mononuclear bone marrow cells Placebo infusion	Hospital Universitario Puerta del Mar, C谩diz, Spain Hopistal Universitario Reina Sof铆a, C贸rdoba, Spain Hospital Universitario Virgen de las Nieves, Granada, Spain Hospital Universitario Juan Ram贸n Jimenez, Huelva, Spain Hospital de Jerez, Jerez De La Frontera, Spain Hospital Costa del Sol, Marbella, Spain Hospital Regional U. Carlos Haya, M谩laga, Spain Hospital Universitario Virgen del Roc铆o, Sev…	Hospital Universitario Puerta del Mar, C谩diz, Spain Hopistal Universitario Reina Sof铆a, C贸rdoba, Spain Hospital Universitario Virgen de las Nieves, Granada, Spain Hospital Universitario Juan Ram贸n Jimenez, Huelva, Spain Hospital de Jerez, Jerez De La Frontera, Spain Hospital Costa del Sol, Marbella, Spain Hospital Regional U. Carlos Haya, M谩laga, Spain Hospital Universitario Virgen del Roc铆o, Sev…	https://ClinicalTrials.gov/show/NCT02033278
Human Umbilical-Cord-Derived Mesenchymal Stem Cell Therapy in Ischemic Cardiomyopathy	Unknown status	6	1	1	0	0	2	Chronic Ischemic Heart Disease Heart Failure Angina	UCMSC group	Department of cardiology,Affiliated Hospital to Academy of Military Medical Sciences, Beijing, China	Department of cardiology,Affiliated Hospital to Academy of Military Medical Sciences, Beijing, China	https://ClinicalTrials.gov/show/NCT02439541
Stem Cell Therapy for Vasculogenesis in Patients With Severe Myocardial Ischemia	Completed	5	0	1	0	0	1	Myocardial Ischemia Coronary Heart Disease	stem cell	Cardiovascular Lab. 2014, The Heart Centre, Rigshospitalet, Blegdamcvej 9, Copenhagen, Denmark	Cardiovascular Lab. 2014, The Heart Centre, Rigshospitalet, Blegdamcvej 9, Copenhagen, Denmark	https://ClinicalTrials.gov/show/NCT00260338
Stem Cell Therapy in Chronic Ischemic Heart Failure	Completed	5	1	1	0	0	2	Myocardial Ischemia Heart Failure, Congestive	Bone marrow transplantation	Department of Cardiology, Odense University Hospital, Odense, Odense C, Denmark	Department of Cardiology, Odense University Hospital, Odense, Odense C, Denmark	https://ClinicalTrials.gov/show/NCT00235417
Stem Cell Injection to Treat Heart Damage During Open Heart Surgery	4	4	0	1	0	0	1	Heart Disease Ischemic Heart Disease Coronary Artery Disease Coronary Artery Disease (CAD)	Cell Therapy	Suburban Hospital, Bethesda, Maryland, United States National Institutes of Health Clinical Center, 9000 Rockville Pike, Bethesda, Maryland, United States	Suburban Hospital, Bethesda, Maryland, United States National Institutes of Health Clinical Center, 9000 Rockville Pike, Bethesda, Maryland, United States	https://ClinicalTrials.gov/show/NCT01557543
Progenitor Cell Therapy in Dilative Cardiomyopathy	Completed	5	1	0	1	0	2	Heart Failure, Congestive Cardiomyopathy, Dilated Stem Cell Transplantation	intracoronary infusion of BMC			https://ClinicalTrials.gov/show/NCT00284713
Safety and Efficacy of Autologous Endothelial Progenitor Cell CD 133 for Therapeutic Angiogenesis	Completed	5	0	1	0	0	1	Coronary Artery Disease Refractory Angina	Selected CD 133+ cells	Hospital Clinico San Carlos, Madrid, Spain	Hospital Clinico San Carlos, Madrid, Spain	https://ClinicalTrials.gov/show/NCT00694642
The Application of the Umbilical Cord Mesenchymal Stem Cells in the Complex Treatment of Chronic Heart Failure of Non-ischemic Etiology	Enrolling by invitation	2	1	0	1	0	1	Chronic Heart Failure Non-ischemic Cardiomyopathy Non-ischemic Dilated Cardiomyopathy	Cardiac catheterization Intracoronary administration of the umbilical cord-derived mesenchymal stromal cells	The Research-Clinical Center for Cardiac Surgery and Transplantology LLP, Taraz, Zhambyl, Kazakhstan	The Research-Clinical Center for Cardiac Surgery and Transplantology LLP, Taraz, Zhambyl, Kazakhstan	https://ClinicalTrials.gov/show/NCT04325594
Autologous Mesenchymal Stromal Cell Therapy in Heart Failure	Completed	5	1	0	0	0	1	Congestive Heart Failure	Mesenchymal stromal cell Saline	The Heart Centre, Rigshospitalet University Hospital Copenhagen,, Copenhagen, Denmark	The Heart Centre, Rigshospitalet University Hospital Copenhagen,, Copenhagen, Denmark	https://ClinicalTrials.gov/show/NCT00644410
Intra-coronary Infusion of Bone Marrow Derived Autologous CD34+ Selected Cells in Patients With Acute Myocardial Infarction	Completed	5	0	1	0	0	1	Myocardial Infarction Coronary Artery Disease	Intra-coronary infusion	Emory University, Atlanta, Georgia, United States	Emory University, Atlanta, Georgia, United States	https://ClinicalTrials.gov/show/NCT00313339
Myocardial Regeneration and Angiogenesis in Myocardial Infarction With G-CSF and Intra-Coronary Stem Cell Infusion-3-DES	Completed	5	0	1	0	0	1	Myocardial Infarction	G-CSF (Dong-A pharmaceutical, Seoul, Korea) collection of mobilized peripheral blood stem cells Intracoronary infusion of mobilized cells	Seoul National University Hospital, Yon-Gon Dong, Chongno-Gu, Seoul, Korea, Republic of	Seoul National University Hospital, Yon-Gon Dong, Chongno-Gu, Seoul, Korea, Republic of	https://ClinicalTrials.gov/show/NCT00291629
MiSaver庐 Stem Cell Treatment for Heart Attack (Acute Myocardial Infarction)	Recruiting	2	0	1	0	0	1	Myocardial Infarction	MiSaver庐	Chung Shan Medical University Hospital, Taichung, Taichung City, Taiwan HONYA Medical Inc, Tainan, Taiwan	Chung Shan Medical University Hospital, Taichung, Taichung City, Taiwan HONYA Medical Inc, Tainan, Taiwan	https://ClinicalTrials.gov/show/NCT04050163
Myocardial Regeneration and Angiogenesis in Myocardial Infarction With G-CSF and Intra-Coronary Stem Cell Infusion	4	4	0	1	0	0	1	Myocardial Infarction	Drug: G-CSF (Dong-A pharmaceutical, Seoul, Korea) collection of mobilized peripheral blood stem cells Intracoronary infusion of mobilized cells	Seoul National University Hospital, Yon-Gon Dong, Chongno-Gu, Seoul, Korea, Republic of	Seoul National University Hospital, Yon-Gon Dong, Chongno-Gu, Seoul, Korea, Republic of	https://ClinicalTrials.gov/show/NCT00307879
Mesenchymal Stem Cells: Alterations in Genome	Completed	5	0	1	0	0	1	Pened Chest Surgery for Programmes Coronary Bypass	harvest of a small bone marrow sample	nantes University Hospital, Nantes, France	nantes University Hospital, Nantes, France	https://ClinicalTrials.gov/show/NCT00836732
Autologous Stem Cell Transplantation for Progressive Systemic Sclerosis	Recruiting	2	0	0	0	0	1	Scleroderma Cardiac Involvement Autologous Stem Cell Transplantation	Autologous stemcell transplantation with CD (cluster of differentiation) 34 selected stem cells	University Hospital Tuebingen; Department of oncology, hematology, rheumatology, immunology and pulmology, Tuebingen, Germany	University Hospital Tuebingen; Department of oncology, hematology, rheumatology, immunology and pulmology, Tuebingen, Germany	https://ClinicalTrials.gov/show/NCT01895244
A Trial of Autologous Bone Marrow Derived Stem Cells in Paediatric Heart Failure	Completed	5	0	0	1	0	1	Dilated Cardiomyopathy	stem cell injection			https://ClinicalTrials.gov/show/NCT02479776
Human Umbilical Cord Stroma MSC in Myocardial Infarction	4	4	0	1	0	0	1	Chronic Ischemic Cardiomyopathy Coronary Artery Bypass Surgery	stem cell transplantation	Alp Can, Ankara, Turkey	Alp Can, Ankara, Turkey	https://ClinicalTrials.gov/show/NCT02323477
Mesoblast Stem Cell Therapy for Patients With Single Ventricle and Borderline Left Ventricle	Recruiting	2	0	0	0	1	1	Hypoplastic Left Heart Syndrome Atrioventricular Canal	MPC; rexlemestrocel-L	Boston Children's Hospital, Boston, Massachusetts, United States	Boston Children's Hospital, Boston, Massachusetts, United States	https://ClinicalTrials.gov/show/NCT03079401
Stem Cell Study for Patients With Heart Disease	4	4	0	1	0	0	1	Chest Pain Chronic Myocardial Ischemia Coronary Artery Disease Angina Myocardial Infarction	Autologous peripheral blood CD34 positive cell therapy	Kobe Institute of Biomedical Research and Innovation, Kobe, Hyogo-Pref., Japan Kobe City General Hospital, Kobe, Hyogo, Japan Okayama University School of Medicine, Okayama, Japan	Kobe Institute of Biomedical Research and Innovation, Kobe, Hyogo-Pref., Japan Kobe City General Hospital, Kobe, Hyogo, Japan Okayama University School of Medicine, Okayama, Japan	https://ClinicalTrials.gov/show/NCT00221182
MesenchYmal STROMAL CELL Therapy in Patients With Chronic Myocardial Ischemia (MyStromalCell Trial)	Completed	5	0	1	0	0	1	Chronic Ischemic Heart Disease	MSC Saline	Rigshospitalet University Hospital Copenhagen, Copenhagen, Denmark	Rigshospitalet University Hospital Copenhagen, Copenhagen, Denmark	https://ClinicalTrials.gov/show/NCT01449032
Derivation of Human Induced Pluripotent Stem (iPS) Cells to Heritable Cardiac Arrhythmias	Enrolling by invitation	2	0	0	1	1	1	Inherited Cardiac Arrythmias Long QT Syndrome (LQTS) Brugada Syndrome (BrS) Catecholaminergic Polymorphic Ventricular Tachycardia (CPVT) Early Repolarization Syndrome (ERS) Arrhythmogenic Cardiomyopathy (AC, ARVD/C) Hypertrophic Cardiomyopathy (HCM) Dilated Cardiomyopathy (DCM) Muscular Dystrophies (Duchenne, Becker, Myotonic Dystrophy) Normal Control Subjects		Johns Hopkins Medical Institute, Baltimore, Maryland, United States	Johns Hopkins Medical Institute, Baltimore, Maryland, United States	https://ClinicalTrials.gov/show/NCT02413450
Repetitive Intramyocardial CD34+ Cell Therapy in Dilated Cardiomyopathy (REMEDIUM)	Completed	5	1	0	1	0	2	Dilated Cardiomyopathy Heart Failure	Stem cell therapy	UMC Ljubljana, Ljubljana, Please Select, Slovenia	UMC Ljubljana, Ljubljana, Please Select, Slovenia	https://ClinicalTrials.gov/show/NCT02248532
Use of Adult Autologous Stem Cells in Treating People 2 to 3 Weeks After Having a Heart Attack (The Late TIME Study)	Completed	5	1	0	0	0	1	Left Ventricular Dysfunction	Adult stem cells Placebo	University of Florida - Department of Medicine, Gainesville, Florida, United States Minneapolis Heart Institute Foundation, Minneapolis, Minnesota, United States Cleveland Clinic, Cleveland, Ohio, United States Vanderbilt University Medical Center, Nashville, Tennessee, United States Texas Heart Institute, Houston, Texas, United States	University of Florida - Department of Medicine, Gainesville, Florida, United States Minneapolis Heart Institute Foundation, Minneapolis, Minnesota, United States Cleveland Clinic, Cleveland, Ohio, United States Vanderbilt University Medical Center, Nashville, Tennessee, United States Texas Heart Institute, Houston, Texas, United States	https://ClinicalTrials.gov/show/NCT00684060
Serial Infusions of Allogeneic Mesenchymal Stem Cells in Cardiomyopathy Patients With Left Ventricular Assist Device	Recruiting	2	0	1	1	0	1	Ischemic Heart Disease Non-ischemic Cardiomyopathy	Human Allogeneic Mesenchymal Bone Marrow Cells (aMBMC) Placebo	MedStar Washington Hospital Center, Washington, District of Columbia, United States	MedStar Washington Hospital Center, Washington, District of Columbia, United States	https://ClinicalTrials.gov/show/NCT03925324
Transcoronary Infusion of Cardiac Progenitor Cells in Pediatric Dilated Cardiomyopathy	Active, not recruiting	1	0	0	1	0	1	Dilated Cardiomyopathy	CDC infusion	Okayama University Hospital, Okayama, Japan	Okayama University Hospital, Okayama, Japan	https://ClinicalTrials.gov/show/NCT03129568
Safety and Efficacy Evaluation of Intracoronary Infusion of Allogeneic Human Cardiac Stem Cells in Patients With AMI	Completed	5	0	1	0	0	1	Acute Myocardial Infarction	Allogeneic human cardiac stem cells (CSCs) Human Serum Albumin-HSA 5%	Coretherapix (Tigenix Group), Tres Cantos, Madrid, Spain	Coretherapix (Tigenix Group), Tres Cantos, Madrid, Spain	https://ClinicalTrials.gov/show/NCT02439398
The Transendocardial Autologous Cells (hMSC) or (hMSC) and (hCSC) in Ischemic Heart Failure Trial.	Not yet recruiting	1	1	1	0	1	1	Chronic Ischemic Left Ventricular Dysfunction Myocardial Infarction	Autologous hMSCs Autologous Human C-Kit CSCs II Placebo Biosense Webster MyoStar NOGA Injection Catheter System	ISCI / University of Miami, Miami, Florida, United States	ISCI / University of Miami, Miami, Florida, United States	https://ClinicalTrials.gov/show/NCT02503280
Plaque Regression and Progenitor Cell Mobilization With Intensive Lipid Elimination Regimen (PREMIER), Phase II	Completed	5	0	1	0	0	1	Acute Coronary Artery Syndrome	intensive LDL-lowering therapy standard statin monotherapy	VA Eastern Colorado Health Care System, Denver, CO, Denver, Colorado, United States Oklahoma City VA Medical Center, Oklahoma City, OK, Oklahoma City, Oklahoma, United States Tennessee Valley Healthcare System Nashville Campus, Nashville, TN, Nashville, Tennessee, United States VA North Texas Health Care System Dallas VA Medical Center, Dallas, TX, Dallas, Texas, United States	VA Eastern Colorado Health Care System, Denver, CO, Denver, Colorado, United States Oklahoma City VA Medical Center, Oklahoma City, OK, Oklahoma City, Oklahoma, United States Tennessee Valley Healthcare System Nashville Campus, Nashville, TN, Nashville, Tennessee, United States VA North Texas Health Care System Dallas VA Medical Center, Dallas, TX, Dallas, Texas, United States	https://ClinicalTrials.gov/show/NCT02347098
Randomized Clinical Trial of Intravenous Infusion Umbilical Cord Mesenchymal Stem Cells on Cardiopathy	Completed	5	0	0	1	0	1	Dilated Cardiomyopathy	ucMSC Controls	Universidad de los Andes, Santiago de Chile, Chile	Universidad de los Andes, Santiago de Chile, Chile	https://ClinicalTrials.gov/show/NCT01739777
Intramyocardial Injection of Autologous Umbilical Cord Blood Derived Mononuclear Cells During Surgical Repair of Hypoplastic Left Heart Syndrome	Recruiting	2	0	0	0	1	1	Hypoplastic Left Heart Syndrome	Autologous (self) mononuclear cells derived from umbilical cord blood Stage II Surgical repair	Children's of Alabama, Birmingham, Alabama, United States Children's Hospital of Los Angeles, Los Angeles, California, United States Children's Hospital Colorado, Aurora, Colorado, United States Ocshner Medical Center, New Orleans, Louisiana, United States Children's Hospitals of Minnesota, Minneapolis, Minnesota, United States Mayo Clinic, Rochester, Minnesota, United States Children's Hospital …	Children's of Alabama, Birmingham, Alabama, United States Children's Hospital of Los Angeles, Los Angeles, California, United States Children's Hospital Colorado, Aurora, Colorado, United States Ocshner Medical Center, New Orleans, Louisiana, United States Children's Hospitals of Minnesota, Minneapolis, Minnesota, United States Mayo Clinic, Rochester, Minnesota, United States Children's Hospital …	https://ClinicalTrials.gov/show/NCT03779711
Autologous Bone Marrow Mononuclear Cells in the Combined Treatment of Coronary Heart Disease	Unknown status	6	0	1	0	0	1	Ischemic Heart Disease	coronary artery bypass grafting with administration of autologous bone marrow stem cells coronary artery bypass grafting with administration of 0.9 % NaCl (sodium chloride) 0.2 ml	First Pavlov State Medical University of St. Petersburg, St. Petersburg, Russian Federation	First Pavlov State Medical University of St. Petersburg, St. Petersburg, Russian Federation	https://ClinicalTrials.gov/show/NCT02059512
Endothelial Progenitors in Aortic Stenosis: Association With Aortic Stenosis Progression and Severity	Unknown status	6	0	0	0	0	1	Aortic Stenosis Cardiac Death	Blood test	Kaplan Medical Center, Rehovot, Israel	Kaplan Medical Center, Rehovot, Israel	https://ClinicalTrials.gov/show/NCT02060071
Endocardial Stem Cells Approach Efficacy	Completed	5	0	1	0	0	1	Myocardial Ischemia	Autologous bone marrow mononuclear stem cells or peripheral blood stem cells	State Research Institute of Circulation Pathology, Novosibirsk, Russian Federation	State Research Institute of Circulation Pathology, Novosibirsk, Russian Federation	https://ClinicalTrials.gov/show/NCT00841958
Cell Therapy in HFpEF	Recruiting	2	1	0	0	0	1	Heart Failure With Normal Ejection Fraction	Cell Therapy Control Procedure	University Medical Center Ljubljana, Ljubljana, Slovenia	University Medical Center Ljubljana, Ljubljana, Slovenia	https://ClinicalTrials.gov/show/NCT02923609
Use of Adult Autologous Stem Cells in Treating People Who Have Had a Heart Attack (The TIME Study)	Completed	5	1	0	0	0	1	Left Ventricular Dysfunction	Adult stem cells Placebo	University of Florida-Department of Medicine, Gainesville, Florida, United States Minneapolis Heart Institute Foundation, Minneapolis, Minnesota, United States Cleveland Clinic, Cleveland, Ohio, United States Vanderbilt University Medical Center, Nashville, Tennessee, United States Texas Heart Institute, Houston, Texas, United States	University of Florida-Department of Medicine, Gainesville, Florida, United States Minneapolis Heart Institute Foundation, Minneapolis, Minnesota, United States Cleveland Clinic, Cleveland, Ohio, United States Vanderbilt University Medical Center, Nashville, Tennessee, United States Texas Heart Institute, Houston, Texas, United States	https://ClinicalTrials.gov/show/NCT00684021	The Timing In Myocardial Infarction Evaluation (TIME)1 trial assessed whether the timing of stem cell delivery affects the recovery of left-ventricular (LV) function following myocardial infarction. Patients with anterior ST-elevation myocardial infarction (STEMI) who were reperfused with primary percutaneous coronary intervention and stenting and had at least moderate LV dysfunction. (left-ventr…	A realistic goal for cardiac cell therapy may be to attenuate left ventricular remodeling following acute myocardial infarction to prevent the development of congestive heart failure. Initial clinical trials of cell therapy have delivered cells 1 to 7 days after acute myocardial infarction. However, many patients at risk of developing congestive heart failure may not be ready for cell delivery at…	Several previous studies have demonstrated that administration of autologous bone marrow-derived mononuclear cells (BMMNCs) improves cardiac function in patients after acute myocardial infarction (AMI). However, optimum timing of administration has not been investigated in a clinical trial. The Cardiovascular Cell Therapy Research Network was developed and funded by the National Heart, Lung, and …
Autologous Transplantation of Bone Marrow Mononuclear Stem-Cells by Mini-Thoracotomy	Completed	5	0	0	1	0	1	Dilated Cardiomyopathy	intramyocardial bone marrow stem cells implantation	Instituto de Cardiologia do Rio Grande do Sul, Porto Alegre, RS, Brazil	Instituto de Cardiologia do Rio Grande do Sul, Porto Alegre, RS, Brazil	https://ClinicalTrials.gov/show/NCT00615394
Randomized Study of Coronary Revascularization Surgery With Injection of WJ-MSCs and Placement of an Epicardial Extracellular Matrix	Not yet recruiting	1	1	1	0	0	2	Cardiovascular Diseases Heart Failure Coronary Artery Disease Mesenchymal Stem Cell Transplantation Regenerative Medicine	Wharton's jelly-derived mesenchymal cells	Hospital San Vicente Fundaci贸n, Medell铆n, Antioquia, Colombia	Hospital San Vicente Fundaci贸n, Medell铆n, Antioquia, Colombia	https://ClinicalTrials.gov/show/NCT04011059
Stem Cell Study for Patients With Heart Disease	Completed	5	0	1	0	0	1	Chest Pain Myocardial Ischemia Heart Disease Coronary Arterial Disease (CAD) Angina	Cell Therapy - Autologous CD34 Positive Cells	Scripps Clinic, La Jolla, California, United States Caritas St. Elizabeth's Medical Center, Boston, Massachusetts, United States Minneapolis Heart Institute, Minneapolis, Minnesota, United States	Scripps Clinic, La Jolla, California, United States Caritas St. Elizabeth's Medical Center, Boston, Massachusetts, United States Minneapolis Heart Institute, Minneapolis, Minnesota, United States	https://ClinicalTrials.gov/show/NCT00081913
EPC by Intracoronary Injection in Patients With Chronic Stable Angina	Unknown status	6	0	1	0	0	1	Coronary Artery Disease	VesCell (TM)-Autologous EPCs/Angiogenic Cell Precursors	Dr. Valentin Fulga, Kiryat Weizmann Science Park, Nes Zionna, Israel	Dr. Valentin Fulga, Kiryat Weizmann Science Park, Nes Zionna, Israel	https://ClinicalTrials.gov/show/NCT00384514
Dilated cardiomYopathy iNtervention With Allogeneic MyocardIally-regenerative Cells (DYNAMIC)	Unknown status	6	1	1	1	0	3	Dilated Cardiomyopathy (DCM) Ischemic Cardiomyopathy Nonischemic Cardiomyopathy Heart Failure	Allogeneic Cardiosphere-Derived Cells (CDCs)	Cedars-Sinai Medical Center, Los Angeles, California, United States	Cedars-Sinai Medical Center, Los Angeles, California, United States	https://ClinicalTrials.gov/show/NCT02293603
Regression of Fibrosis & Reversal of Diastolic Dysfunction in HFPEF Patients Treated With Allogeneic CDCs	Recruiting	2	1	0	0	0	1	Congestive Heart Failure Heart Failure, Diastolic	Allogeneic Derived Cells Placebo/Control Arm	Medical University of South Carolina, Charleston, South Carolina, United States	Medical University of South Carolina, Charleston, South Carolina, United States	https://ClinicalTrials.gov/show/NCT02941705
Randomized Clinical Trial of Adipose-Derived Stem Cells in the Treatment of Pts With ST-elevation Myocardial Infarction	Completed	5	0	1	0	0	1	Myocardial Infarction Coronary Arteriosclerosis Cardiovascular Disease Coronary Disease	Injection of ADRC's Injection of Placebo	Erasmus University Medical Centrum, Thorax Center, Rotterdam, Netherlands Hospital General Universitario Gregorio Maranon, Madrid, Spain	Erasmus University Medical Centrum, Thorax Center, Rotterdam, Netherlands Hospital General Universitario Gregorio Maranon, Madrid, Spain	https://ClinicalTrials.gov/show/NCT00442806
MYSTAR-5-YEAR: Long-term Follow-up of Patients With Ischemic Heart Disease Treated With Cell Therapy	Completed	5	0	1	0	0	1	Acute Myocardial Infarction		Medical University of Vienna, Vienna, Austria	Medical University of Vienna, Vienna, Austria	https://ClinicalTrials.gov/show/NCT01395212
Molecular Mechanism Identification in Inherited Arrhythmias and Valvulopathies From Induced Pluripotent Stem Cells	4	4	0	0	0	1	1	Inherited Arrhythmias and Valvulopathies	Skin biopsies	Nantes University Hospital, Nantes, France	Nantes University Hospital, Nantes, France	https://ClinicalTrials.gov/show/NCT01734356
Safety Study of Autologous Umbilical Cord Blood Cells for Treatment of Hypoplastic Left Heart Syndrome	Active, not recruiting	1	0	0	0	1	1	Hypoplastic Left Heart Syndrome	autologous cell-based delivery	Children's Hospital Los Angeles, Los Angeles, California, United States Children's Hospital Colorado, Aurora, Colorado, United States Children's Hospital of Minnesota, Minneapolis, Minnesota, United States Mayo Clinic, Rochester, Minnesota, United States Oklahoma University Children's Hospital, Oklahoma City, Oklahoma, United States Children's Hospital of Philadelphia, Philadelphia, Pennsylvania,…	Children's Hospital Los Angeles, Los Angeles, California, United States Children's Hospital Colorado, Aurora, Colorado, United States Children's Hospital of Minnesota, Minneapolis, Minnesota, United States Mayo Clinic, Rochester, Minnesota, United States Oklahoma University Children's Hospital, Oklahoma City, Oklahoma, United States Children's Hospital of Philadelphia, Philadelphia, Pennsylvania,…	https://ClinicalTrials.gov/show/NCT01883076
ACPs Combined With CABG in Patients With CHF	Unknown status	6	1	0	0	0	1	Congestive Heart Failure	Angiogenic Cell Precursors(ACPs) or Vescell TM Angiogenic Cell Precusors	Theravitae Co., Tel viv, P.O. B 4049,Ness Ziona, Israel	Theravitae Co., Tel viv, P.O. B 4049,Ness Ziona, Israel	https://ClinicalTrials.gov/show/NCT00523224
Cell Therapy in Patients With Chronic Ischemic Heart Disease Undergoing Cardiac Surgery	Unknown status	6	1	1	0	0	2	Old Myocardial Infarction Chronic Myocardial Ischemia Left Ventricular Dysfunction	bone marrow mononuclear cells injection placebo intramyocardial injection	Chinese PLA General Hospital, Beijing, Beijing, China	Chinese PLA General Hospital, Beijing, Beijing, China	https://ClinicalTrials.gov/show/NCT01267331
To Assess Safety and Efficacy of Myoblast Implantation Into Myocardium Post Myocardial Infarction	Unknown status	6	1	0	0	0	1	Congestive Heart Failure	MyoCell MyoCell Hypothermosol	Cardiology, P.C., Birmingham, Alabama, United States University of Alabama, Birmingham, Alabama, United States Mercy Gilbert Medical Center, Gilbert, Arizona, United States Arizona Heart Institute, Phoenix, Arizona, United States Mayo Clinic Hospital, Phoenix, Arizona, United States Scripps Green Hospital, La Jolla, California, United States UCSD Medical Center, La Jolla, California, United State…	Cardiology, P.C., Birmingham, Alabama, United States University of Alabama, Birmingham, Alabama, United States Mercy Gilbert Medical Center, Gilbert, Arizona, United States Arizona Heart Institute, Phoenix, Arizona, United States Mayo Clinic Hospital, Phoenix, Arizona, United States Scripps Green Hospital, La Jolla, California, United States UCSD Medical Center, La Jolla, California, United State…	https://ClinicalTrials.gov/show/NCT00526253
Compare the Effects of Single Versus Repeated Intracoronary Application of Autologous Bone Marrow-derived Mononuclear Cells on Mortality in Patients With Chronic Post-infarction Heart Failure	Active, not recruiting	1	1	0	0	0	1	Heart Failure	intracoronary infusion of autologous bone marrow-derived cells	Zentralklinik Bad Berka, Bad Berka, Germany Goethe University Frankfurt, Frankfurt, Germany Klinikum Fulda, Fulda, Germany Universit盲tsklinikum Mainz, Mainz, Germany Krankenhaus Hetzelstift, Neustadt, Germany Zentralklinikum Suhl, Suhl, Germany	Zentralklinik Bad Berka, Bad Berka, Germany Goethe University Frankfurt, Frankfurt, Germany Klinikum Fulda, Fulda, Germany Universit盲tsklinikum Mainz, Mainz, Germany Krankenhaus Hetzelstift, Neustadt, Germany Zentralklinikum Suhl, Suhl, Germany	https://ClinicalTrials.gov/show/NCT01693042
Transplantation Efficacy of Autologous Bone Marrow Mesenchymal Stem Cells With Intensive Atorvastatin in AMI Patients	Unknown status	6	0	1	0	0	1	Myocardial Infarction Stem Cell Transplantation Angioplasty, Transluminal, Percutaneous Coronary	Atorvastatin Intensive Atorvastatin Low dose BMMSC Middle dose BMMSC High dose BMMSC Transplantation			https://ClinicalTrials.gov/show/NCT03047772
Clinical Trial of Autologous Adipose Tissue Derived Stromal Cell Therapy for Ischemic Heart Failure	Unknown status	6	1	0	0	0	1	Ischemic Heart Failure	adipose tissue derived stromal cells dosage	Kanazawa University Hospital, Kanazawa, Ishikawa, Japan	Kanazawa University Hospital, Kanazawa, Ishikawa, Japan	https://ClinicalTrials.gov/show/NCT01709279
Autologous Transplantation of Bone Marrow Mononuclear Stem-Cells for Dilated Cardiomyopathy	Completed	5	0	0	1	0	1	Dilated Cardiomyopathy	intramyocardial bone marrow stem cells implantation	Institute of Cardiology of Rio Grande do Sul / FUC, Porto Alegre, Rio Grande do Sul, Brazil	Institute of Cardiology of Rio Grande do Sul / FUC, Porto Alegre, Rio Grande do Sul, Brazil	https://ClinicalTrials.gov/show/NCT00743639
Safety and Exploratory Efficacy Study of UCMSCs in Patients With Ischemic Heart Disease (SEESUPIHD)	Unknown status	6	0	1	1	0	1	Acute Myocardial Infarction Myocardial Infarction Ischemic Cardiomyopathy	umbilical cord mesenchymal stem cells			https://ClinicalTrials.gov/show/NCT02666391
Bone Marrow Stem Cell Infusion Following a Heart Attack	Completed	5	0	1	0	0	1	Acute Myocardial Infarction	Autologous, Unfractionated Bone Marrow Mononuclear Cells	Minneapolis Heart Institute Foundation, Minneapolis, Minnesota, United States	Minneapolis Heart Institute Foundation, Minneapolis, Minnesota, United States	https://ClinicalTrials.gov/show/NCT00268307
Vescell(TM) for the Treatment of Patients With Severe Anginal Syndrome With or Without Heart Failure	Unknown status	6	0	1	0	0	1	Angina Pectoris	Intracoronary administration of autologous ACPs	Shaare Zedek Medical Center, Jerusalem, Israel	Shaare Zedek Medical Center, Jerusalem, Israel	https://ClinicalTrials.gov/show/NCT00416663
Role of Adiponectin and Endothelial Progenitor Cells in Reperfusion Injury in Patients With Acute Myocardial Infarction	Completed	5	0	1	0	0	1	Myocardial Infarction Reperfusion Injury		University hospital, Edegem, Antwerp, Belgium	University hospital, Edegem, Antwerp, Belgium	https://ClinicalTrials.gov/show/NCT01414452
Transepicardial With Transseptal Autologous CD 133+ Bone Marrow Cell Implantation in Patient Following CABG Surgery	Completed	5	0	1	0	0	1	Coronary Artery Disease	Transepicardial with Transseptal CD 133+ Implantation	National Cardiovascular Center Harapan Kita, Jakarta, DKI Jakarta, Indonesia	National Cardiovascular Center Harapan Kita, Jakarta, DKI Jakarta, Indonesia	https://ClinicalTrials.gov/show/NCT02870933
Safety and Efficacy Study of Stem Cell Transplantation to Treat Dilated Cardiomyopathy	Completed	5	0	0	1	0	1	Dilated Cardiomyopathy	CD34+ autologous stem cell transplantation Bone Marrow Stimulation SC therapy	Ljubljana University Medical Center, Ljubljana, Slovenia	Ljubljana University Medical Center, Ljubljana, Slovenia	https://ClinicalTrials.gov/show/NCT00629018
A Phase 2 Trial of AMI MultiStem庐 Therapy in Subjects With Non-ST Elevation Acute Myocardial Infarction	4	4	0	0	0	0	1	Heart Attack NSTEMI	AMI MultiStem cells Sham	Birmingham, Alabama, United States Huntsville, Alabama, United States Los Angeles, California, United States Clearwater, Florida, United States Gainesville, Florida, United States Tampa, Florida, United States Detroit, Michigan, United States Akron, Ohio, United States Pittsburgh, Pennsylvania, United States Salt Lake City, Utah, United States Madison, Wisconsin, United States	Birmingham, Alabama, United States Huntsville, Alabama, United States Los Angeles, California, United States Clearwater, Florida, United States Gainesville, Florida, United States Tampa, Florida, United States Detroit, Michigan, United States Akron, Ohio, United States Pittsburgh, Pennsylvania, United States Salt Lake City, Utah, United States Madison, Wisconsin, United States	https://ClinicalTrials.gov/show/NCT02277613
Effects of Atorvastatin 10 mg Versus 40 mg in Eight Months Follow-up Coronary Flow Reserve and Bone Marrow Stem Cell Mobilization in Patients With Acute Myocardial Infarction	Completed	5	0	1	0	0	1	Acute Myocardial Infarction	atorvastatin	Korea University Anam Hospital, Seoul, Korea, Republic of	Korea University Anam Hospital, Seoul, Korea, Republic of	https://ClinicalTrials.gov/show/NCT00536887
Safety and Efficacy of Bone Marrow Cell Transplantation in Humans Myocardial Infarction	Unknown status	6	0	1	0	0	1	Acute Myocardial Infarction	cell therapy, bone marrow derived stem cell	G da Saliceto Hospital, Piacenza, Italy	G da Saliceto Hospital, Piacenza, Italy	https://ClinicalTrials.gov/show/NCT00437710
Rapid Delivery of Autologous Bone Marrow Derived Stem Cells in Acute Myocardial Infarction Patients.	Unknown status	6	0	1	0	0	1	Acute Myocardial Infarction	Autologous Bone marrow mononuclear cells Placebo control	CARE Hospitals, Banjara Hills, Hyderabad, India Fortis Escorts Heart Institute and Research Centre, New Delhi, India Fortis Flt. Lt. Rajan Dhall Hospital, New Delhi, India	CARE Hospitals, Banjara Hills, Hyderabad, India Fortis Escorts Heart Institute and Research Centre, New Delhi, India Fortis Flt. Lt. Rajan Dhall Hospital, New Delhi, India	https://ClinicalTrials.gov/show/NCT01536106
Strengthening Transplantation Effects of Bone Marrow Mononuclear Cells With Atorvastatin in Myocardial Infarction	Completed	5	0	1	0	0	1	Myocardial Infarction Stem Cell Transplantation Angioplasty, Transluminal, Percutaneous Coronary	Atorvastatin and mononuclear cells transplantation	Fuwai Hospital, Beijing, China	Fuwai Hospital, Beijing, China	https://ClinicalTrials.gov/show/NCT00979758
Bone Marrow-derived Mesenchymal Stem Cells (MSC) Administration in Weaning From Left Ventricular Assist Device	Withdrawn	7	0	1	0	0	1	Chronic Myocardial Ischemia	Autologous mesenchymal stem cells	Cardiology Department of Rangueil Hospital - Rangueil Hospital, Toulouse, France	Cardiology Department of Rangueil Hospital - Rangueil Hospital, Toulouse, France	https://ClinicalTrials.gov/show/NCT02460770
Allogeneic Heart Stem Cells to Achieve Myocardial Regeneration	4	4	0	1	0	0	1	Myocardial Infarction	CAP-1002 Allogeneic Cardiosphere-Derived Cells Placebo	Cardiology, P.C., Birmingham, Alabama, United States Heart Center Research, Huntsville, Alabama, United States Scripps, La Jolla, California, United States Cedars-Sinai Medical Center, Los Angeles, California, United States University of Florida - Shands Hospital, Gainesville, Florida, United States Rush University Medical Center, Chicago, Illinois, United States Prairie Heart - St. John's Hospit…	Cardiology, P.C., Birmingham, Alabama, United States Heart Center Research, Huntsville, Alabama, United States Scripps, La Jolla, California, United States Cedars-Sinai Medical Center, Los Angeles, California, United States University of Florida - Shands Hospital, Gainesville, Florida, United States Rush University Medical Center, Chicago, Illinois, United States Prairie Heart - St. John's Hospit…	https://ClinicalTrials.gov/show/NCT01458405
MAGIC Cell-5-Combicytokine Trial	Unknown status	6	0	1	0	0	1	Acute Myocardial Infarction	G-CSF with/without darbepoetin, peripheral blood stem cell infusion	Seoul National Univesity Hospital, Seoul, Korea, Republic of	Seoul National Univesity Hospital, Seoul, Korea, Republic of	https://ClinicalTrials.gov/show/NCT00501917
Autologous Bone Marrow Derived Stem Cells for Acute Myocardial Infarction	Completed	5	0	1	0	0	1	Myocardial Infarction	MNC AC 133 Control	Royan Institute, Tehran, Iran, Islamic Republic of	Royan Institute, Tehran, Iran, Islamic Republic of	https://ClinicalTrials.gov/show/NCT01167751
PercutaneOus StEm Cell Injection Delivery Effects On Neomyogenesis in Dilated CardioMyopathy (The POSEIDON-DCM Study)	Completed	5	0	0	1	0	1	Non-ischemic Dilated Cardiomyopathy	Autologous hMSCs Allogeneic hMSCs	University of Miami School of Medicine, Miami, Florida, United States	University of Miami School of Medicine, Miami, Florida, United States	https://ClinicalTrials.gov/show/NCT01392625
BMAC Enhanced Coronary Artery Bypass Grafting (CABG)	4	4	1	0	0	0	1	Congestive Heart Failure	Harvest SmartPReP2 BMAC System	Medanta The Medicity, Gurgaon, Haryana, India	Medanta The Medicity, Gurgaon, Haryana, India	https://ClinicalTrials.gov/show/NCT01061580
Lipoprotein-associated Phospholipase A2 (Lp-PLA2) Progenitor Cells and Coronary Atherosclerosis in Humans	Completed	5	1	1	0	0	1	Endothelial Dysfunction	darapladib placebo	Mayo Clinic, Rochester, Minnesota, United States	Mayo Clinic, Rochester, Minnesota, United States	https://ClinicalTrials.gov/show/NCT01067339
A Randomized Clinical Trial of Adipose-derived Stem Cells in Treatment of Non Revascularizable Ischemic Myocardium	Completed	5	0	1	0	0	1	Ischemic Heart Disease Coronary Arteriosclerosis Cardiovascular Disease Coronary Disease Coronary Artery Disease	Direct injection of ADRCs into the Left Ventricle Direct injection of placebo into the Left Ventricle	Rigshospitalet University Hospital, Copenhagen, Denmark Erasmus University Medical Centrum, Thorax Center, Rotterdam, Netherlands University of Utrecht Medical Center, Utrecht, Netherlands Hospital General Universitario Gregorio Mara帽贸n, Madrid, Spain	Rigshospitalet University Hospital, Copenhagen, Denmark Erasmus University Medical Centrum, Thorax Center, Rotterdam, Netherlands University of Utrecht Medical Center, Utrecht, Netherlands Hospital General Universitario Gregorio Mara帽贸n, Madrid, Spain	https://ClinicalTrials.gov/show/NCT00426868
ACT34-CMI -- Adult Autologous CD34+ Stem Cells	Completed	5	0	1	0	0	1	Myocardial Ischemia	stem cell injection	Cardiology PC, Birmingham, Alabama, United States Arizona Heart Institute, Phoenix, Arizona, United States Mayo Clinic Hospital, Phoenix, Arizona, United States Scripps Green Hospital / Scripps Clinical Hospital, La Jolla, California, United States Stanford Hospitals and Clinics, Stanford, California, United States Washington Hospital Center, Washington, District of Columbia, United States Holy C…	Cardiology PC, Birmingham, Alabama, United States Arizona Heart Institute, Phoenix, Arizona, United States Mayo Clinic Hospital, Phoenix, Arizona, United States Scripps Green Hospital / Scripps Clinical Hospital, La Jolla, California, United States Stanford Hospitals and Clinics, Stanford, California, United States Washington Hospital Center, Washington, District of Columbia, United States Holy C…	https://ClinicalTrials.gov/show/NCT00300053
Therapy of Preconditioned Autologous BMMSCs for Patients With Ischemic Heart Disease	Unknown status	6	0	1	0	0	1	Myocardial Infarction Acute Myocardial Infarction Ischemic Cardiomyopathy	BMMSCs			https://ClinicalTrials.gov/show/NCT02504437
Stem Cell Injection in Cancer Survivors	Active, not recruiting	1	0	0	1	0	1	Cardiomyopathy Due to Anthracyclines	Allo-MSCs Placebo	Stanford University School of Medicine, Stanford, California, United States University of Florida-Department of Medicine, Gainesville, Florida, United States University of Miami-Interdiciplinary Stem Cell Institute, Miami, Florida, United States Indiana Center for Vascular Biology and Medicine, Indianapolis, Indiana, United States University of Louisville, Louisville, Kentucky, United States Minn…	Stanford University School of Medicine, Stanford, California, United States University of Florida-Department of Medicine, Gainesville, Florida, United States University of Miami-Interdiciplinary Stem Cell Institute, Miami, Florida, United States Indiana Center for Vascular Biology and Medicine, Indianapolis, Indiana, United States University of Louisville, Louisville, Kentucky, United States Minn…	https://ClinicalTrials.gov/show/NCT02509156
Stem Cell Therapy in Non-IschEmic Non-treatable Dilated CardiomyopathiEs II: a Pilot Study	Recruiting	2	0	0	1	0	1	Non-ischemic Dilated Cardiomyopathy	Allogeneic adipose-derived stromal cells (CSCC_ASC) Control group	The Heart Centre, Rigshospitalet University Hospital Copenhagen,, Copenhagen, Denmark	The Heart Centre, Rigshospitalet University Hospital Copenhagen,, Copenhagen, Denmark	https://ClinicalTrials.gov/show/NCT03797092
Modeling and Pharmacological Targeting of Genetic Cardiomyopathy in Children Via Cardiomyocytes Derived From Induced Pluripotent Stem Cells (DMDstem)	Recruiting	2	0	0	1	0	1	Cardiomyopathy, Familial	Electrocardiogram physical examination echocardiography blood test	CHU Arnaud de Villeneuve, Montpellier, Occitanie, France	CHU Arnaud de Villeneuve, Montpellier, Occitanie, France	https://ClinicalTrials.gov/show/NCT03696628
Intramuscular Injection of Mesenchymal Stem Cell for Treatment of Children With Idiopathic Dilated Cardiomyopathy	Unknown status	6	0	0	1	0	1	Dilated Cardiomyopathy	umbilical cord mesenchymal stem cells	Stem Cell Research Center of Medical School Hospital of Qingdao University, Qingdao, Shandong, China	Stem Cell Research Center of Medical School Hospital of Qingdao University, Qingdao, Shandong, China	https://ClinicalTrials.gov/show/NCT01219452
Bone Marrow Cell Transplantation to Improve Heart Function in Individuals With End-Stage Heart Failure	4	4	1	0	0	0	1	Heart Failure, Congestive	Intramyocardial injection of bone marrow mononuclear cells Intramyocardial injection of CD34+ selected bone marrow mononuclear cells LVAD alone	Advocate Christ Medical Center, Oak Lawn, Illinois, United States Jewish Hospital, Louisville, Kentucky, United States Columbia University, New York, New York, United States Montefiore Medical Center, New York, New York, United States University of Pennsylvania, Philadelphia, Pennsylvania, United States University of Wisconsin, Madison, Wisconsin, United States St. Luke's Medical Center, Milwauke…	Advocate Christ Medical Center, Oak Lawn, Illinois, United States Jewish Hospital, Louisville, Kentucky, United States Columbia University, New York, New York, United States Montefiore Medical Center, New York, New York, United States University of Pennsylvania, Philadelphia, Pennsylvania, United States University of Wisconsin, Madison, Wisconsin, United States St. Luke's Medical Center, Milwauke…	https://ClinicalTrials.gov/show/NCT00383630
Intracoronary or Intravenous Infusion Human Wharton' Jelly-derived Mesenchymal Stem Cells in Patients With Ischemic Cardiomyopathy	Not yet recruiting	1	0	1	1	0	1	Ischemic Cardiomyopathy	WJMSCs Vs. placebo Placebo			https://ClinicalTrials.gov/show/NCT02368587
Efficacy and Safety of Targeted Intramyocardial Delivery of Auto CD34+ Stem Cells for Improving Exercise Capacity in Subjects With Refractory Angina	Completed	5	0	1	0	0	1	Chronic Myocardial Ischemia Refractory Angina Pectoris Advanced Coronary Heart Disease	Auto-CD34+ cells Placebo: Diluent used to suspend Auto-CD34+ cells Standard of care	Birmingham, Alabama, United States Gilbert, Arizona, United States Phoenix, Arizona, United States La Jolla, California, United States Los Angeles, California, United States Oxnard, California, United States San Diego, California, United States Stanford, California, United States Boynton Beach, Florida, United States Daytona Beach, Florida, United States Gainesville, Florida, United States Jackso…	Birmingham, Alabama, United States Gilbert, Arizona, United States Phoenix, Arizona, United States La Jolla, California, United States Los Angeles, California, United States Oxnard, California, United States San Diego, California, United States Stanford, California, United States Boynton Beach, Florida, United States Daytona Beach, Florida, United States Gainesville, Florida, United States Jackso…	https://ClinicalTrials.gov/show/NCT01508910
Bone Marrow Derived Adult Stem Cells for Dilated Cardiomyopathy	Completed	5	0	0	1	0	1	Dilated Cardiomyopathy	granulocyte colony stimulating factor (GCSF) bone marrow mononuclear cells	London Chest Hospital, London, United Kingdom	London Chest Hospital, London, United Kingdom	https://ClinicalTrials.gov/show/NCT01302171
Umbilical Cord Derived Mesenchymal Stem Cells Therapy in Ischemic Cardiomyopathy	Unknown status	6	0	1	0	0	1	Ischemic Cardiomyopathy	mesenchymal stem cells	the First Hospital of Hebei Medical University, Shijiazhuang, Hebei, China	the First Hospital of Hebei Medical University, Shijiazhuang, Hebei, China	https://ClinicalTrials.gov/show/NCT01946048
Mesenchymal Stem Cells to Treat Ischemic Cardiomyopathy	Completed	5	0	1	0	0	1	Ischemic Cardiomyopathy	MSCs injection	Pontif铆cia Universidade Cat贸lica do Paran谩, Curitiba, Paran谩, Brazil	Pontif铆cia Universidade Cat贸lica do Paran谩, Curitiba, Paran谩, Brazil	https://ClinicalTrials.gov/show/NCT01913886
Blood Endothelium Progenitor Cells and Dendritic Cells as Predictive Biomarkers of in-Stent Restenosis	Unknown status	6	0	0	0	0	1	Atherosclerosis Restenosis		Universitair Ziekenhuis Antwerpen, Edegem, Antwerpen, Belgium	Universitair Ziekenhuis Antwerpen, Edegem, Antwerpen, Belgium	https://ClinicalTrials.gov/show/NCT00493597
Cardiomyopathy Following Stem Cell Transplantation	Completed	5	0	0	1	0	1	Cardiomyopathy		National Heart, Lung and Blood Institute (NHLBI), 9000 Rockville Pike, Bethesda, Maryland, United States National Institutes of Health Clinical Center, 9000 Rockville Pike, Bethesda, Maryland, United States	National Heart, Lung and Blood Institute (NHLBI), 9000 Rockville Pike, Bethesda, Maryland, United States National Institutes of Health Clinical Center, 9000 Rockville Pike, Bethesda, Maryland, United States	https://ClinicalTrials.gov/show/NCT00352209
Autologous Stem Cells in Pediatric Patients With Dilated Cardiomyopathy	Suspended	3	0	0	1	0	1	Cardiomyopathy, Dilated	Intracoronary autologous stem cell infusion	University Hospital Dr. Jose E. Gonzalez, Monterrey, N.l., Mexico	University Hospital Dr. Jose E. Gonzalez, Monterrey, N.l., Mexico	https://ClinicalTrials.gov/show/NCT01504594
Mesenchymal Stem Cells and Myocardial Ischemia	Completed	5	1	1	0	0	1	Chronic Myocardial Ischemia Left Ventricular Dysfunction	Mesenchymal stem cells	University Hospital (Rangueil), Toulouse, France	University Hospital (Rangueil), Toulouse, France	https://ClinicalTrials.gov/show/NCT01076920
Stem Cell Migratory Activity: Prognostic Marker in Myocardial Ischemia	Completed	5	0	1	0	0	1	Myocardial Infarction		Cardiology Dept. Arcispedale S.Anna, Ferrara, Italy IRCCS Multimedica, Milan, Italy	Cardiology Dept. Arcispedale S.Anna, Ferrara, Italy IRCCS Multimedica, Milan, Italy	https://ClinicalTrials.gov/show/NCT01271309
Clinical Study of Hypoxia-Stressed Bone Marrow Mononuclear Cell Transplantation to Treat Heart Diseases	Unknown status	6	0	1	0	0	1	Myocardial Infarction (MI) or Acute Myocardial Infarction (AMI)	Hypoxia-stressed BMSCs transplantation to cure MI			https://ClinicalTrials.gov/show/NCT01234181
Adipose Stromal Cells Injection in the Myocardium for Induction of Revascularization	Not yet recruiting	1	0	1	0	0	1	Ischemic Heart Disease Myocardial Ischemia Coronary Artery Disease	Stromal Cells Injection			https://ClinicalTrials.gov/show/NCT04005989
A Trial of Cardiac Injections of iMP Cells During CABG Surgery	Not yet recruiting	1	0	0	1	0	1	Myocardial Fibrosis	iMP cells Control injection			https://ClinicalTrials.gov/show/NCT03515291
Effect of Intramyocardial Injection of Mesenchymal Precursor Cells on Heart Function in People Receiving an LVAD	4	4	1	0	0	0	1	Heart Failure	Mesenchymal Precursor cells (RevascorTM) Cryoprotective media alone	Sharp Memorial Hospital, San Diego, California, United States Washington Hospital Center, Washington, District of Columbia, United States Advocate Christ Medical Center, Oak Lawn, Illinois, United States Jewish Hospital, Louisville, Kentucky, United States University of Michigan, Ann Arbor, Michigan, United States University of Minnesota, Minneapolis, Minnesota, United States Mayo Clinic, Rochest…	Sharp Memorial Hospital, San Diego, California, United States Washington Hospital Center, Washington, District of Columbia, United States Advocate Christ Medical Center, Oak Lawn, Illinois, United States Jewish Hospital, Louisville, Kentucky, United States University of Michigan, Ann Arbor, Michigan, United States University of Minnesota, Minneapolis, Minnesota, United States Mayo Clinic, Rochest…	https://ClinicalTrials.gov/show/NCT00927784
Impact of Intracoronary Injection of Autologous BMMC for LV Contractility and Remodeling in Patients With STEMI	Not yet recruiting	1	1	1	0	0	2	Heart Failure Myocardial Infarction	Intracoronary infusion of BM-MC	Polsko-Ameryka艅skie Kliniki Serca, Ustro艅, Poland	Polsko-Ameryka艅skie Kliniki Serca, Ustro艅, Poland	https://ClinicalTrials.gov/show/NCT02323620
Human Umbilical Cord-derived Mesenchymal Stem Cells With Injectable Collagen Scaffold Transplantation for Chronic Ischemic Cardiomyopathy	Unknown status	6	0	1	0	0	1	Chronic Ischemic Cardiomyopathy	hUC-MSCs+Injectable collagen scaffold+CABG hUC-MSCs+CABG CABG	The Affiliated Nanjing Drum Tower Hospital of Nanjing University Medical School, Nanjing, Jiangsu, China	The Affiliated Nanjing Drum Tower Hospital of Nanjing University Medical School, Nanjing, Jiangsu, China	https://ClinicalTrials.gov/show/NCT02635464
Mesenchymal Stem Cells for Idiopathic Dilated Cardiomyopathy	Unknown status	6	0	0	1	0	1	Primary Idiopathic Dilated Cardiomyopathy	bone marrow-derived MSCs injection placebo intervention	Hospital General Universitario Gregorio Mara帽贸n, Madrid, Spain Hospital Clinico Universitario de Valladolid, Valladolid, Spain	Hospital General Universitario Gregorio Mara帽贸n, Madrid, Spain Hospital Clinico Universitario de Valladolid, Valladolid, Spain	https://ClinicalTrials.gov/show/NCT01957826
Safety & Efficacy of Adipose-Derived Regenerative Cells in the Treatment of Chronic Myocardial Ischemia (ATHENA II)	Completed	5	0	1	0	0	1	Myocardial Ischemia	Celution System Placebo	University Hospital Case Medical Center, Cleveland, Ohio, United States	University Hospital Case Medical Center, Cleveland, Ohio, United States	https://ClinicalTrials.gov/show/NCT02052427
Use of Bone Marrow Derived Stem Cell and G-CSF With Circulatory Assistance in the Treatment of DCM	Recruiting	2	0	0	1	0	1	Dilated Cardiomyopathy	Bone marrow derived mononuclear cells and G-CSF	St Bartholomew's Hospital, London, United Kingdom	St Bartholomew's Hospital, London, United Kingdom	https://ClinicalTrials.gov/show/NCT03572660
Safety Study of Adult Mesenchymal Stem Cells (MSC) to Treat Acute Myocardial Infarction	Completed	5	0	1	0	0	1	Myocardial Infarction	Provacel Placebo	Arizona Heart Institute, Phoenix, Arizona, United States University of California - San Diego; Thornton, San Diego, California, United States Washington Hospital Center, Washington, District of Columbia, United States Rush University Medical Center, Chicago, Illinois, United States The Care Group, Indianapolis, Indiana, United States Jewish Hospital, Louisville, Kentucky, United States Johns Hopk…	Arizona Heart Institute, Phoenix, Arizona, United States University of California - San Diego; Thornton, San Diego, California, United States Washington Hospital Center, Washington, District of Columbia, United States Rush University Medical Center, Chicago, Illinois, United States The Care Group, Indianapolis, Indiana, United States Jewish Hospital, Louisville, Kentucky, United States Johns Hopk…	https://ClinicalTrials.gov/show/NCT00114452
Intracoronary Autologous Mesenchymal Stem Cells Implantation in Patients With Ischemic Dilated Cardiomyopathy	Unknown status	6	0	0	1	0	1	Ischemic Dilated Cardiomyopathy	BM-MSCs	UKM Medical Centre, Cheras, Kuala Lumpur, Malaysia	UKM Medical Centre, Cheras, Kuala Lumpur, Malaysia	https://ClinicalTrials.gov/show/NCT01720888
Transendocardial Injection of Allogeneic-MSC in Patients With Non-Ischemic Dilated Cardiomyopathy	Not yet recruiting	1	0	0	1	0	1	Non-ischemic Dilated Cardiomyopathy	allogeneic human mesenchymal stem cells (hMSCs) Placebo	Stanford University, Stanford, California, United States University of Miami Miller School of Medicine, Miami, Florida, United States University of Louisville, Louisville, Kentucky, United States Texas Heart Institute, Houston, Texas, United States	Stanford University, Stanford, California, United States University of Miami Miller School of Medicine, Miami, Florida, United States University of Louisville, Louisville, Kentucky, United States Texas Heart Institute, Houston, Texas, United States	https://ClinicalTrials.gov/show/NCT04476901
Administration of Mesenchymal Stem Cells in Patients With Chronic Ischemic Cardiomyopathy (MESAMI2)	Recruiting	2	0	1	0	0	1	Chronic Myocardial Ischemia	Autologous MSC from bone marrow Placebo comparator	University hospital of Henri Mondor, Cr茅teil, France University hospital of Grenoble, Grenoble, France University hospital of Lille, Lille, France University hospital of Nantes, Nantes, France University hospital of Piti茅-Salp锚tri猫re, Paris, France Cardiology Department of Rangueil Hospital - Rangueil Hospital, Toulouse, France	University hospital of Henri Mondor, Cr茅teil, France University hospital of Grenoble, Grenoble, France University hospital of Lille, Lille, France University hospital of Nantes, Nantes, France University hospital of Piti茅-Salp锚tri猫re, Paris, France Cardiology Department of Rangueil Hospital - Rangueil Hospital, Toulouse, France	https://ClinicalTrials.gov/show/NCT02462330
Pericardial Matrix With Mesenchymal Stem Cells for the Treatment of Patients With Infarcted Myocardial Tissue	Recruiting	2	0	1	0	0	1	Myocardial Infarction	PeriCord: Expanded and cryopreserved allogeneic umbilical cord Wharton麓s jelly-derived adult mesenchymal stem cells colonized on human pericardial matrix. Surgery by sternotomy	Hospital Universitari Germans Trias i Pujol, Badalona, Barcelona, Spain	Hospital Universitari Germans Trias i Pujol, Badalona, Barcelona, Spain	https://ClinicalTrials.gov/show/NCT03798353
Randomized Evaluation of Intracoronary Transplantation of Bone Marrow Stem Cells in Myocardial Infarction	Completed	5	0	1	0	0	1	Myocardial Infarction	Intracoronary Transplantation of Bone Marrow Stem Cells	Cedars-Sinai Medical Center, Los Angeles, California, United States	Cedars-Sinai Medical Center, Los Angeles, California, United States	https://ClinicalTrials.gov/show/NCT00874354
ACT34-CMI -- Adult Autologous CD34+ Stem Cells (Follow-Up Study)	Completed	5	0	1	0	0	1	Myocardial Ischemia		Cardiology, PC, Birmingham, Alabama, United States Mayo Clinic Hospital, Phoenix, Arizona, United States Scripps Green Hospital / Scripps Clinical Hospital, La Jolla, California, United States Stanford University Hospital and Clinics, Stanford, California, United States Washington Hospital Center, Washington, District of Columbia, United States Holy Cross Hospital, Fort Lauderdale, Florida, Unite…	Cardiology, PC, Birmingham, Alabama, United States Mayo Clinic Hospital, Phoenix, Arizona, United States Scripps Green Hospital / Scripps Clinical Hospital, La Jolla, California, United States Stanford University Hospital and Clinics, Stanford, California, United States Washington Hospital Center, Washington, District of Columbia, United States Holy Cross Hospital, Fort Lauderdale, Florida, Unite…	https://ClinicalTrials.gov/show/NCT00545610
Tracking Endothelial Cells in Arterial Injury	Unknown status	6	0	1	0	0	1	Endothelial Progenitor Cells Coronary Artery Disease Vascular Injury Coronary Angiography	Administration of radio labelled endothelial outgrowth cells	University of Edinburgh, Edinburgh, Midlothian, United Kingdom	University of Edinburgh, Edinburgh, Midlothian, United Kingdom	https://ClinicalTrials.gov/show/NCT02975518
Registry of Cell Therapy in Non-Ischemic Dilated Cardiomyopathy	Recruiting	2	0	0	1	0	1	Cardiomyopathy, Dilated	Autologous stem cell therapy	UMC Ljubljana, Ljubljana, Slovenia	UMC Ljubljana, Ljubljana, Slovenia	https://ClinicalTrials.gov/show/NCT02445534
Efficacy and Safety of Allogeneic Mesenchymal Precursor Cells (Rexlemestrocel-L) for the Treatment of Heart Failure.	Active, not recruiting	1	1	0	0	0	1	Chronic Heart Failure	Allogeneic Mesenchymal Precursor Cells (MPC) Sham Comparator	Mesoblast Investigational Site 10757 - Cardiology, P.C., Birmingham, Alabama, United States Mesoblast Investigational Site 13262 - University of Alabama at Birmingham Hospital, Birmingham, Alabama, United States Mesoblast Investigational Site 10779 - Mercy Gilbert Medical Center, Gilbert, Arizona, United States Mesoblast Investigational Site 10786 - Cardiovascular Associates of Mesa, Mesa, Arizon…	Mesoblast Investigational Site 10757 - Cardiology, P.C., Birmingham, Alabama, United States Mesoblast Investigational Site 13262 - University of Alabama at Birmingham Hospital, Birmingham, Alabama, United States Mesoblast Investigational Site 10779 - Mercy Gilbert Medical Center, Gilbert, Arizona, United States Mesoblast Investigational Site 10786 - Cardiovascular Associates of Mesa, Mesa, Arizon…	https://ClinicalTrials.gov/show/NCT02032004
Intracoronary Transplantation of Bone Marrow Derived Mononuclear Cells in Pediatric Cardiomyopathy	Completed	5	0	0	1	0	1	Cardiomyopathy	Mono Nuclear Cell (MNC) transplantation	Royan Institute, Tehran, Iran, Islamic Republic of	Royan Institute, Tehran, Iran, Islamic Republic of	https://ClinicalTrials.gov/show/NCT02256501
Bone Marrow Derived Adult Stem Cells for Acute Anterior Myocardial Infarction	Completed	5	0	1	0	0	1	Acute Myocardial Infarction	Bone marrow derived progenitor cells or placebo infusion Placebo infusion	Rigshopitalet, Unversity of Copenhagen, Copenhagen, Denmark Centre Hospitalier Universitaire Vaudois, Lausanne, Switzerland London Chest Hospital, Barts and The London NHS Trust, Bethnal Green, London, United Kingdom The Heart Hosptial, UCLH Foundation Trust, London, United Kingdom The Royal Free Hospital, Royal Free London Foundation Trust, London, United Kingdom	Rigshopitalet, Unversity of Copenhagen, Copenhagen, Denmark Centre Hospitalier Universitaire Vaudois, Lausanne, Switzerland London Chest Hospital, Barts and The London NHS Trust, Bethnal Green, London, United Kingdom The Heart Hosptial, UCLH Foundation Trust, London, United Kingdom The Royal Free Hospital, Royal Free London Foundation Trust, London, United Kingdom	https://ClinicalTrials.gov/show/NCT00765453
Cell Therapy In Dilated Cardiomyopathy	Completed	5	0	0	1	0	1	Dilated Cardiomyopathy	optimal therapy for cardiaca failure cell	INCL - National Institute of Cardiology Laranjeiras, Rio de Janeiro, Brazil	INCL - National Institute of Cardiology Laranjeiras, Rio de Janeiro, Brazil	https://ClinicalTrials.gov/show/NCT00333827
CardiAMP CMI Randomized Controlled Pivotal Trial in Patients With Chronic Myocardial Ischemia and Refractory Angina	Not yet recruiting	1	0	1	0	0	1	Refractory Angina Chronic Myocardial Ischemia	CardiAMP Cell Therapy System Sham Treatment			https://ClinicalTrials.gov/show/NCT03455725
Prochymal庐 (Human Adult Stem Cells) Intravenous Infusion Following Acute Myocardial Infarction (AMI)	Completed	5	0	1	0	0	1	Myocardial Infarction	Prochymal庐 Placebo	Mercy Gilbert Medical Center / Catholic Health Care West, Gilbert, Arizona, United States University of Arizona, Tucson, Arizona, United States UC Davis Medical Center, Sacramento, California, United States University of California - San Diego (UCSD), San Diego, California, United States Mount Sinai Medical Center, Miami Beach, Florida, United States University of Miami, Miami, Florida, United St…	Mercy Gilbert Medical Center / Catholic Health Care West, Gilbert, Arizona, United States University of Arizona, Tucson, Arizona, United States UC Davis Medical Center, Sacramento, California, United States University of California - San Diego (UCSD), San Diego, California, United States Mount Sinai Medical Center, Miami Beach, Florida, United States University of Miami, Miami, Florida, United St…	https://ClinicalTrials.gov/show/NCT00877903
Mobilization of Endothelial Progenitor Cells and Aspirin	Recruiting	2	0	0	1	0	1	Hypertrophic Obstructive Cardiomyopathy	Aspirin	University of Ottawa Heart Institute, Ottawa, Ontario, Canada	University of Ottawa Heart Institute, Ottawa, Ontario, Canada	https://ClinicalTrials.gov/show/NCT02674958
Intracoronary Infusion of Autologous Bone Marrow Cells for Treatment of Idiopathic Dilated Cardiomyopathy	Completed	5	0	0	1	0	1	Dilated Cardiomyopathy	Intracoronary infusion of autologous bone marrow cells	Reina Sof铆a University Hospital, C贸rdoba, Spain	Reina Sof铆a University Hospital, C贸rdoba, Spain	https://ClinicalTrials.gov/show/NCT00629096
Generation of Marfan Syndrome and Fontan Cardiovascular Models Using Patient-specific Induced Pluripotent Stem Cells	Unknown status	6	0	0	0	·1	1	Marfan's Syndrome	Skin biopsy	National Heart Centre Singapore, Singapore, Singapore	National Heart Centre Singapore, Singapore, Singapore	https://ClinicalTrials.gov/show/NCT02815072
The TRansendocardial Stem Cell Injection Delivery Effects on Neomyogenesis STudy (The TRIDENT Study)	Completed	5	1	1	0	0	1	Chronic Ischemic Left Ventricular Dysfunction Myocardial Infarction	Allogeneic hMSCs	ISCI / University of Miami, Miami, Florida, United States	ISCI / University of Miami, Miami, Florida, United States	https://ClinicalTrials.gov/show/NCT02013674
Intracoronary Autologous Stem Cell Transplantation in ST Elevation Myocardial Infarction: TRACIA STUDY.	Unknown status	6	0	1	0	0	1	Acute Myocardial Infarction	Stem Cell Transplantation	National Institute of Cardiology "Ignacio Ch谩vez" Mexico, Mexico, Distrito Federal, Mexico	National Institute of Cardiology "Ignacio Ch谩vez" Mexico, Mexico, Distrito Federal, Mexico	https://ClinicalTrials.gov/show/NCT00725738
CArdiosphere-Derived aUtologous Stem CElls to Reverse ventricUlar dySfunction	Completed	5	1	1	0	0	1	Recent Myocardial Infarction Ventricular Dysfunction	Autologous stem cell infusion Autologous stem cell infusion	Cedars-Sinai Medical Center, Los Angeles, California, United States Johns Hopkins Hospital, Baltimore, Maryland, United States	Cedars-Sinai Medical Center, Los Angeles, California, United States Johns Hopkins Hospital, Baltimore, Maryland, United States	https://ClinicalTrials.gov/show/NCT00893360
Bypass Surgery and CD133 Marrow Cell Injection for Treatment of Ischemic Heart Failure	Completed	5	1	1	0	0	2	Coronary Artery Disease With Need for Bypass Surgery Myocardial Ischemia, Angina Pectoris Congestive Heart Failure Previous Myocardial Infarction	Intramyocardial injection of autologous CD133+ marrow cells	Deutsches Herzzentrum Berlin, Berlin, Germany	Deutsches Herzzentrum Berlin, Berlin, Germany	https://ClinicalTrials.gov/show/NCT00462774
Stem Cell in Acute Myocardial Infarction	Recruiting	2	0	1	0	0	1	Acute Myocardial Infarction	Mesenchymal Stem Cells	PT Prodia StemCell Indonesia, Jakarta, Indonesia	PT Prodia StemCell Indonesia, Jakarta, Indonesia	https://ClinicalTrials.gov/show/NCT04340609
Safety and Efficacy of Intracoronary Adult Human Mesenchymal Stem Cells After Acute Myocardial Infarction	Completed	5	0	1	0	0	1	Acute Myocardial Infarction	Mesenchymal stem cell Control group	Yonsei University Wonju College of Medicine, Wonju Christian Hospital, Wonju, Gangwon-do, Korea, Republic of Inha University Hospital, Inchon, Korea, Republic of Yonsei Cardiovascular Center and Cardiovascular Research Institute, Yonsei University College of Medicine, Seoul, Korea, Republic of	Yonsei University Wonju College of Medicine, Wonju Christian Hospital, Wonju, Gangwon-do, Korea, Republic of Inha University Hospital, Inchon, Korea, Republic of Yonsei Cardiovascular Center and Cardiovascular Research Institute, Yonsei University College of Medicine, Seoul, Korea, Republic of	https://ClinicalTrials.gov/show/NCT01392105
Myocardial Stem Cell Administration After Acute Myocardial Infarction (MYSTAR) Study	Completed	5	0	1	0	0	1	Myocardial Infarction	Bone marrow-derived stem cells implantation	Department of Cardiology, Medical University of Vienna, Vienna, Austria	Department of Cardiology, Medical University of Vienna, Vienna, Austria	https://ClinicalTrials.gov/show/NCT00384982
Stem Cell Therapy in Patients With Myocardial Infarction and Persistent Total Occlusion of Infarct Related Artery	Unknown status	6	0	1	0	0	1	Acute Myocardial Infarction	Intracoronary stem cells injection coronary dilatation and stenting	All India Institute of Medical Sciences, New Delhi, India	All India Institute of Medical Sciences, New Delhi, India	https://ClinicalTrials.gov/show/NCT01625949
A Study of Allogeneic Low Oxygen Mesenchymal Bone Marrow Cells in Subjects With Myocardial Infarction	Completed	5	0	1	0	0	1	Myocardial Infarction	Stem cells Placebo	National Research Medical Center, Astana, Kazakhstan	National Research Medical Center, Astana, Kazakhstan	https://ClinicalTrials.gov/show/NCT02672267
Bone Marrow Mesenchymal Stem Cells Transfer in Patients With ST-segment Elevation Myocardial Infarction	Completed	5	0	1	0	0	1	Myocardial Infarction	Bone marrow mesenchymal stem cells transfer Best medical treatment Percutaneous coronary intervention	The Third Hospital of Mianyang, Mianyang, Sichuan, China	The Third Hospital of Mianyang, Mianyang, Sichuan, China	https://ClinicalTrials.gov/show/NCT04421274
Ex Vivo Cultured Bone Marrow Derived Allogenic MSCs in AMI	Completed	5	0	1	0	0	1	Myocardial Infarction	Stem cell Plasmalyte A	Care Hospital, Hyderabad, Andhra Pradesh, India SAL Hospital and Medical Institute, Ahmedabad, Gujarat, India MS Ramaiah Memorial Hospital, Bangalore, Karnataka, India Bhagawan Mahaveer Jain Heart Centre, Bangalore, Karnataka, India	Care Hospital, Hyderabad, Andhra Pradesh, India SAL Hospital and Medical Institute, Ahmedabad, Gujarat, India MS Ramaiah Memorial Hospital, Bangalore, Karnataka, India Bhagawan Mahaveer Jain Heart Centre, Bangalore, Karnataka, India	https://ClinicalTrials.gov/show/NCT00883727
Treatment of Myocardial Infarction With Bone Marrow Derived Stem Cells	Unknown status	6	0	1	0	0	1	Acute Myocardial Infarction	Coronary catherization and stem cell infusion	Department of endocrinology M, Odense University Hospital, Odense, Denmark	Department of endocrinology M, Odense University Hospital, Odense, Denmark	https://ClinicalTrials.gov/show/NCT00275977
Evaluate the Safety and Explore Efficacy of Umbilical Cord Mesenchymal Stem Cells in Acute Myocardial Infarction	Recruiting	2	0	1	0	0	1	Acute Myocardial Infarction	Allogeneic umbilical cord mesenchymal stem cells	China Medical University Hospital, Taichung, Non-US, Taiwan	China Medical University Hospital, Taichung, Non-US, Taiwan	https://ClinicalTrials.gov/show/NCT04056819
Intracoronary Human Wharton's Jelly- Derived Mesenchymal Stem Cells (WJ-MSCs) Transfer in Patients With Acute Myocardial Infarction (AMI)	Completed	5	0	1	0	0	1	ST-Elevation Myocardial Infarction	intracoronary human umbilical WJ-MSC transfer	Fu Cheng Lu 6, Beijing, China	Fu Cheng Lu 6, Beijing, China	https://ClinicalTrials.gov/show/NCT01291329
Stem Cell Therapy to Improve Myocardial Function in Patients With Acute Myocardial Infarction	Completed	5	0	1	0	0	1	Myocardial Infarction	Autologous bone marrow-derived stem cells	III Division of Cardiology Silesian School of Medicine, Katowice, Poland Jagiellonian University Institute of Cardiology, Krakow, Poland Poznan University of Medical Sciences II Clinic of Cardiology, Poznan, Poland National Institute of Cardiology, Warszawa, Poland	III Division of Cardiology Silesian School of Medicine, Katowice, Poland Jagiellonian University Institute of Cardiology, Krakow, Poland Poznan University of Medical Sciences II Clinic of Cardiology, Poznan, Poland National Institute of Cardiology, Warszawa, Poland	https://ClinicalTrials.gov/show/NCT00316381
Study Protocol of Intramyocardial Injection of Autologous Bone Marrow Stem Cells for Refractory Angina	Completed	5	0	1	0	0	1	Refractory Angina	Local sedation Bone Marrow Aspiration Minithoracotomy Autologous bone marrow mononuclear cells infusion	Federal University of S茫o Paulo, S茫o Paulo, Brazil	Federal University of S茫o Paulo, S茫o Paulo, Brazil	https://ClinicalTrials.gov/show/NCT01966042
Safety and Feasibility Trial of Adipose-Derived Regenerative Cells in the Treatment of Chronic Myocardial Ischemia	Completed	5	0	1	0	0	1	Myocardial Ischemia	ADRCs processed by the Celution System Placebo Comparator: Lactated Ringer's and Subject's Blood	Cardiology, P.C., Birmingham, Alabama, United States Scripps Clinic - Torrey Pines, Scripps Green Hospital, La Jolla, California, United States University of Florida, Gainesville, Florida, United States Florida Hospital-Pepin Heart Institute, Tampa, Florida, United States Minneapolis Heart Institute Foundation, Minneapolis, Minnesota, United States Duke University Hospital, Durham, North Carolina…	Cardiology, P.C., Birmingham, Alabama, United States Scripps Clinic - Torrey Pines, Scripps Green Hospital, La Jolla, California, United States University of Florida, Gainesville, Florida, United States Florida Hospital-Pepin Heart Institute, Tampa, Florida, United States Minneapolis Heart Institute Foundation, Minneapolis, Minnesota, United States Duke University Hospital, Durham, North Carolina…	https://ClinicalTrials.gov/show/NCT01556022
Bone Marrow Stem Cell Mobilisation Therapy for Acute Myocardial Infarction (AMI)(REVIVAL-2)	Completed	5	0	1	0	0	1	Myocardial Infarction	G-CSF Granulocyte-Colony Stimulating Factor Placebo	Deutsches Herzzentrum, Munich, Germany 671. Medizinische Klinik, Klinikum rechts der Isar, Munich, Germany	Deutsches Herzzentrum, Munich, Germany 671. Medizinische Klinik, Klinikum rechts der Isar, Munich, Germany	https://ClinicalTrials.gov/show/NCT00126100
Stem Cell Mobilization by G-CSF Post Myocardial Infarction to Promote Myocyte Repair	Unknown status	6	0	1	0	0	1	Myocardial Infarction	Granulocyte Colony Stimulating Factor	University of Ottawa Heart Institute, Ottawa, Ontario, Canada	University of Ottawa Heart Institute, Ottawa, Ontario, Canada	https://ClinicalTrials.gov/show/NCT00394498
Autologous Stem Cell Transplantation in Acute Myocardial Infarction	Completed	5	0	1	0	0	1	Acute Anterior Wall Myocardial Infarction	Intracoronary aotologous stem cell transplantation	Rikshospitalet-Radiumhospitalet HF, Oslo, Norway	Rikshospitalet-Radiumhospitalet HF, Oslo, Norway	https://ClinicalTrials.gov/show/NCT00199823
Intracoronary Stem Cells in Large Myocardial Infarction	Unknown status	6	0	1	0	0	1	Myocardial Infarction	Intracoronary infusion of autologous bone-marrow derived stem cells			https://ClinicalTrials.gov/show/NCT00389545
Bone Marrow-Derived Stem Cell Transfer in Acute Myocardial Infarctions	Completed	5	0	1	0	0	1	Myocardial Infarction	bone marrow-derived stem cell transfer	Department of Cardiology, University Hospital Gasthuisberg, Leuven, Belgium	Department of Cardiology, University Hospital Gasthuisberg, Leuven, Belgium	https://ClinicalTrials.gov/show/NCT00264316
Trial of Hematopoietic Stem Cells in Acute Myocardial Infarction	Unknown status	6	0	1	0	0	1	Reperfused Acute Myocardial Infarction	Granulocite Colony Stimulating Factor treatment (G-CSF) Bone marrow mononuclear cells	Hospital Universitario de Valladolid, Valladolid, Spain	Hospital Universitario de Valladolid, Valladolid, Spain	https://ClinicalTrials.gov/show/NCT00984178
SWiss Multicenter Intracoronary Stem Cells Study in Acute Myocardial Infarction (SWISS-AMI)	Completed	5	0	1	0	0	1	Acute Myocardial Infarction	intracoronary bone marrow cells infusion	Cardiology, University Hospital Berne, Bern, Switzerland Kantonsspital, Lucerne, Switzerland Cardiocentro Ticino, Lugano, Switzerland Cardiology, university Hospital Zurich, Zurich, Switzerland	Cardiology, University Hospital Berne, Bern, Switzerland Kantonsspital, Lucerne, Switzerland Cardiocentro Ticino, Lugano, Switzerland Cardiology, university Hospital Zurich, Zurich, Switzerland	https://ClinicalTrials.gov/show/NCT00355186
A Study of Allogeneic Mesenchymal Bone Marrow Cells in Subjects With ST Segment Elevation Myocardial Infarction (STEMI)	Withdrawn	7	0	1	0	0	1	ST Segment Elevation Myocardial Infarction (STEMI) Allogeneic Mesenchymal Bone Marrow Cells	Stem cells	Mercy Gilbert and Chandler Medical Center, Gilbert, Arizona, United States Emory University Hospital, Atlanta, Georgia, United States	Mercy Gilbert and Chandler Medical Center, Gilbert, Arizona, United States Emory University Hospital, Atlanta, Georgia, United States	https://ClinicalTrials.gov/show/NCT01770613
Cell Therapy in Chagas Cardiomyopathy	4	4	0	0	1	0	1	Chagas Cardiomyopathy	Stem cell Filgrastime (G-CSF) Standart therapy	INCL - National Institute of Cardiology Laranjeiras, Rio de Janeiro, Brazil	INCL - National Institute of Cardiology Laranjeiras, Rio de Janeiro, Brazil	https://ClinicalTrials.gov/show/NCT00349271
Intracoronary Infusion of Bone Marrow Mononuclear Cells in Patients With Previous Myocardial Infarction.	Completed	5	0	1	0	0	1	Chronic Myocardial Ischemia	Bone marrow mononuclear cells	University Hospital Reina Sof铆a, Cordoba, Spain	University Hospital Reina Sof铆a, Cordoba, Spain	https://ClinicalTrials.gov/show/NCT01454323
Study to Assess Safety & Effects of Autologous ADSCs During Recovery Phase of ST-Elevation MI Effects of Autologous ADSC Implantation During Subacute Recovery Phase of ST-Elevation Myocardial Infarction	Withdrawn	7	0	1	0	0	1	Subacute Myocardial Infarction	Liposuction and stem cell implantation	Ageless Regenerative Institute LLC, Aventura, Florida, United States	Ageless Regenerative Institute LLC, Aventura, Florida, United States	https://ClinicalTrials.gov/show/NCT03272191
REPAIR-AMI: Intracoronary Progenitor Cells in Acute Myocardial Infarction (AMI)	Completed	5	0	1	0	0	1	Myocardial Infarction	Intracoronary infusion of enriched bone marrow-derived progenitor cells Placebo medium supplemented with autologous serum	Zentralklinik Bad Berka, Bad Berka, Germany Kerckhoff Klinik, Bad Nauheim, Germany Herz- und Diabeteszentrum NRW, Bad Oeynhausen, Germany BG Kliniken Bergmannsheil, Bochum, Germany Klinikum Lippe, Detmold, Germany Rotes-Kreuz Krankenhaus - Kardiologisches Centrum, Frankfurt, Germany J. W. Goethe University Hospitals, Frankfurt, Germany Universit盲tsklinkum Giessen, Giessen, Germany Parxis Schofer,…	Zentralklinik Bad Berka, Bad Berka, Germany Kerckhoff Klinik, Bad Nauheim, Germany Herz- und Diabeteszentrum NRW, Bad Oeynhausen, Germany BG Kliniken Bergmannsheil, Bochum, Germany Klinikum Lippe, Detmold, Germany Rotes-Kreuz Krankenhaus - Kardiologisches Centrum, Frankfurt, Germany J. W. Goethe University Hospitals, Frankfurt, Germany Universit盲tsklinkum Giessen, Giessen, Germany Parxis Schofer,…	https://ClinicalTrials.gov/show/NCT00279175
STem cElls Mobilization in Acute Myocardial Infarction Outcome Trial	4	4	0	1	0	0	2	Anterior Acute Myocardial Infarction Left Ventricular Systolic Dysfunction	G-CSF administration	Ospedali Riuniti - SOD Cardiologia Ospedaliera e UTIC, Ancona, AN, Italy Ospedale Generale Provinciale CG Mazzoni - Divisione di Cardiologia, Ascoli Piceno, AP, Italy Ospedale San Donato - UO Cardiologia, Arezzo, AR, Italy AORN Giuseppe Moscati - UO Cardiologia-UTIC, Avellino, AV, Italy Humanitas Gavazzeni - UO Cardiologia, Bergamo, BG, Italy Ospedale Bolognini - Divisione di Cardiologia, Seriate…	Ospedali Riuniti - SOD Cardiologia Ospedaliera e UTIC, Ancona, AN, Italy Ospedale Generale Provinciale CG Mazzoni - Divisione di Cardiologia, Ascoli Piceno, AP, Italy Ospedale San Donato - UO Cardiologia, Arezzo, AR, Italy AORN Giuseppe Moscati - UO Cardiologia-UTIC, Avellino, AV, Italy Humanitas Gavazzeni - UO Cardiologia, Bergamo, BG, Italy Ospedale Bolognini - Divisione di Cardiologia, Seriate…	https://ClinicalTrials.gov/show/NCT01969890
BAMI. The Effect of Intracoronary Reinfusion of Bone Marrow-derived Mononuclear Cells(BM-MNC) on All Cause Mortality in Acute Myocardial Infarction	Unknown status	6	0	1	0	0	1	Myocardial Infarction Death	Bone Marrow aspiration and intracoronary reinfusion	Cardiovascular Research Centre VZW, Aalst, Belgium Katholieke Universiteit Leuven, Leuven, Belgium Fakultni Nemocnice BRNO, Brno, Czechia Region Hovedstaden, Copenhagen, Denmark Ita-Suomen Yliopisto, Kuopio, Finland Kuopio University Hospital, Kuopio, Finland Assitance Publique - Hopitaux de Paris, Paris, France Zentralklinik Bad Berka, Bad Berka, Germany Universit盲tsmedizin Charit茅 Berlin, Berli…	Cardiovascular Research Centre VZW, Aalst, Belgium Katholieke Universiteit Leuven, Leuven, Belgium Fakultni Nemocnice BRNO, Brno, Czechia Region Hovedstaden, Copenhagen, Denmark Ita-Suomen Yliopisto, Kuopio, Finland Kuopio University Hospital, Kuopio, Finland Assitance Publique - Hopitaux de Paris, Paris, France Zentralklinik Bad Berka, Bad Berka, Germany Universit盲tsmedizin Charit茅 Berlin, Berli…	https://ClinicalTrials.gov/show/NCT01569178
Cell Therapy in Myocardial Infarction	4	4	0	1	0	0	1	Acute Myocardial Infarction	Autologous Bone Marrow Mononuclear Cells (ABMMC) Transplantation	PROCEP/Hospital Pr贸-Card铆aco, Rio de Janeiro, Brazil	PROCEP/Hospital Pr贸-Card铆aco, Rio de Janeiro, Brazil	https://ClinicalTrials.gov/show/NCT00350766
UC-MSC Transplantation for Left Ventricular Dysfunction After AMI	Not yet recruiting	1	0	1	0	0	2	Left Ventricular Dysfunction Acute Myocardial Infarction	UC-MSC Control Group	Shanghai Jiao Tong University Affiliated Sixth People's Hospital, Shanghai, Shanghai, China	Shanghai Jiao Tong University Affiliated Sixth People's Hospital, Shanghai, Shanghai, China	https://ClinicalTrials.gov/show/NCT03902067
The Enhanced Angiogenic Cell Therapy - Acute Myocardial Infarction Trial	Active, not recruiting	1	0	1	0	0	1	Anterior Wall Myocardial Infarction	Plasma-Lyte A and 25% Autologous Plasma Autologous EPCs Autologous EPCs Transfected with human eNOS	University of Ottawa Heart Institute, Ottawa, Ontario, Canada St. Michael's Hospital, Toronto, Ontario, Canada L'institut de cardiologie de Montreal, Montreal, Quebec, Canada Institut Universitaire de Cardiologie et de Pneumonologie de Qu茅bec - Universit茅 Laval, Qu茅bec, Canada	University of Ottawa Heart Institute, Ottawa, Ontario, Canada St. Michael's Hospital, Toronto, Ontario, Canada L'institut de cardiologie de Montreal, Montreal, Quebec, Canada Institut Universitaire de Cardiologie et de Pneumonologie de Qu茅bec - Universit茅 Laval, Qu茅bec, Canada	https://ClinicalTrials.gov/show/NCT00936819
Intracardiac CD133+ Cells in Patients With No-option Resistant Angina	Completed	5	0	1	0	0	1	Stable Angina	intramyocardial injection (electromechanical mapping based) Placebo	Samodzielny Publiczny Szpital Kliniczny nr 7 艢l膮skiego Uniwersytetu Medycznego w Katowicach G贸rno艣l膮skie Centrum Medyczne im. prof. Leszka Gieca, Katowice-Ochojec, Silesian, Poland	Samodzielny Publiczny Szpital Kliniczny nr 7 艢l膮skiego Uniwersytetu Medycznego w Katowicach G贸rno艣l膮skie Centrum Medyczne im. prof. Leszka Gieca, Katowice-Ochojec, Silesian, Poland	https://ClinicalTrials.gov/show/NCT01660581
Alster Stem Cells - Intramyocardial Stem Therapy	4	4	0	1	0	0	2	Acute Myocardial Infarction Early Left Ventricular Dysfunction	Percutaneous Coronary Intervention BMNC therapy	Asklepios Klinik St. Georg, Hamburg, Germany	Asklepios Klinik St. Georg, Hamburg, Germany	https://ClinicalTrials.gov/show/NCT00939042
BONAMI (BOne Marrow in Acute Myocardial Infarction)	Completed	5	0	1	0	0	1	Acute and Severe Myocardial Infarction	Intracoronary injection of autologous bone marrow mononuclear cells	Nantes University Hospital, Nantes, France	Nantes University Hospital, Nantes, France	https://ClinicalTrials.gov/show/NCT00200707
Bone Marrow Derived AC 133+ and Mono-Nuclear Cells (MNC) Implantation in Myocardial Infarction (MI) Patient	Completed	5	0	1	0	0	1	Myocardial Infarction	AC133 MNC CONTROL	Royan institute, Tehran, Iran, Islamic Republic of	Royan institute, Tehran, Iran, Islamic Republic of	https://ClinicalTrials.gov/show/NCT01187654
Long Term Follow-up of Autologous Bone Marrow Mononuclear Cells Therapy in STEMI	Unknown status	6	0	1	0	0	1	Myocardial Infarction	saline infusion autologous bone marrow mononuclear cells infusion	Department of Cardiology in Xijing Hospital, Xi'an, Shaanxi, China	Department of Cardiology in Xijing Hospital, Xi'an, Shaanxi, China	https://ClinicalTrials.gov/show/NCT00626145
Study to Assess the Safety and Cardiovascular Effects of Autologous Adipose-Derived Stromal Cells Implantation In Patients During the Acute Recovery Phase of ST-Elevation Myocardial Infarction	Withdrawn	7	0	1	0	0	1	Acute Myocardial Infarction	ASC isolation and implantation	Ageless Institute, Miami, Florida, United States	Ageless Institute, Miami, Florida, United States	https://ClinicalTrials.gov/show/NCT01974128
A Trial Using CD133 Enriched Bone Marrow Cells Following Primary Angioplasty for Acute Myocardial Infarction	4	4	0	1	0	0	1	Acute Myocardial Infarction	CD133+ infusion placebo infusion	OLVZ Aalst, Aalst, Belgium CHU ST-Pierre, Brussels, Belgium H么pital Cardiologique, Lille, France Catharina Ziekenhuis, Eindhoven, Netherlands King's College University Hospital, London, United Kingdom	OLVZ Aalst, Aalst, Belgium CHU ST-Pierre, Brussels, Belgium H么pital Cardiologique, Lille, France Catharina Ziekenhuis, Eindhoven, Netherlands King's College University Hospital, London, United Kingdom	https://ClinicalTrials.gov/show/NCT00529932
Bone Marrow Cells in Myocardial Infarction	Completed	5	0	1	0	0	1	Acute Myocardial Infarction	intracoronary injection of bone marrow cells	University of Oulu, Oulu, Finland	University of Oulu, Oulu, Finland	https://ClinicalTrials.gov/show/NCT00363324
Intravenous MSC Therapy on Ischemia-Reperfusion Injury in Patients With Myocardial Infarction	Unknown status	6	0	1	0	0	1	Myocardial Infarction	WJ-MSC cells implantation CTSTMD PBS without WJ-MSC Conventional drug therapy			https://ClinicalTrials.gov/show/NCT03533153
